# Supplementary material for: Empirical analysis comparing the tele-objective structured clinical examination and the in-person assessment in Australia
Source: J Educ Eval Health Prof. 2021 Sep 23;18:23. doi: 10.3352/jeehp.2021.18.23 (PMC8616724; doi:10.3352/jeehp.2021.18.23)
Supplement: Supplementary file 1 [file jeehp-18-23-dataset1.xlsx]

## Sheet: eOSCE data for JEEHP
YEAR	ID	PsychCommunication	PsychHistory taking	PsychFamily & psychology background	PsychMedical knowledge	PsychInterpret patient presentation	EmergCommunication	EmergHistory taking	EmergPhysical examination	EmergDiagnosis and Management	EmergSummary Findings	EmergInterpretation clinicalinformation	O&GCommunication	O&GHistory taking	O&GPhysical examination	O&GDiagnosis and Management	O&GSummary Findings	O&GInterpretation clinicalinformation	PcareCommunication	PcareHistory taking	PcareFamily & psychology background	PcareMedical knowledge	PcareInterpret patient presentation	MedCommunication	MedHistory taking	MedPhysical examination	MedDiagnosis and Management	MedSummary Findings	MedInterpretation clinicalinformation	SurgCommunication	SurgHistory taking	SurgPhysical examination	SurgDiagnosis and Management	SurgSummary Findings	SurgInterpretation clinicalinformation	PaedCommunication	PaedHistory taking	PaedFamily & psychology background	PaedMedical knowledge	PaedDiagnosis and Management
0	1	9	7	5	7	5	9	7	9		7	7	7	7	7	3	7	7	7	7	7	5	5	7	5		5	5	5	7		5	5	5	7	7	7	7	5	9
0	2	9	7	5	7	5	9	7	7		7	9	9	9	9	7	7	9	9	9	9	9	7	7	7		7	7	7	7		5	7	9	7	7	7	7	7	7
0	3	9	7	5	3	3	7	7	7		7	7	7	7	9	9	9	9	9	9	7	9	7	7	9		7	7	7	9		9	9	7	9	7	3	5	5	7
0	4	7	7	5	7	5	5	7	7		7	7	7	7	7	7	7	7	7	7	7	7	7	7	7		5	7	7	7		5	7	7	7	7	5	5	3	7
0	5	7	7	7	7	7	7	7	7		7	7	9	7	9	7	7	7	7	7	7	7	7	7	7		5	7	5	9		7	9	7	9	7	7	7	5	7
0	6	9	7	5	9	5	7	9	7		7	7	9	9	9	9	9	9	9	7	7	7	9	9	9		7	7	7	7		7	7	7	7	7	5	5	5	7
0	7	7	9	7	7	7	7	9	7		9	9	7	7	7	7	7	7	7	7	7	5	5	7	7		5	5	5	9		7	9	7	7	9	7	7	9	9
0	8	9	9	7	7	7	9	5	7		7	7	7	7	7	7	7	7	7	9	7	9	7	7	7		9	7	7	7		7	7	7	7	9	9	7	9	7
0	9	9	7	7	7	5	9	9	7		9	9	7	9	9	9	9	9	9	9	9	9	9	7	7		7	7	7	7		7	7	7	7	7	5	7	9	9
0	10	5	7	5	7	7	7	7	7		9	7	7	7	9	7	7	7	9	9	9	9	9	7	5	7	7	7	7	9		5	7	5	5	7	5	7	5	7
0	11	7	9	9	9	9	7	7	7		7	7	7	7	7	7	7	7	9	7	7	7	7	7	5		5	7	7	7		5	7	7	5	7	7	7	5	7
0	12	9	9	9	9	9	7	7	7		7	7	7	7	7	7	7	7	9	9	9	9	9	7	7		7	9	7	9		9	7	7	7	7	7	7	7	7
0	13	9	7	7	7	3	7	5	7		7	7	7	7	7	7	7	7	9	7	7	7	7	7	7		5	5	5	7		5	7	7	5	7	7	7	5	7
0	14	9	7	7	7	5	7	7	7		7	7	7	7	7	9	9	7	7	7	7	9	9	7	7		7	7	7	7		5	7	7	5	7	5	5	3	7
0	15	7	7	7	9	7	7	7		7	9	7	7	7	9	7	7	7	7	7	7	7	7	7	7	7		7	7	9	9	9		7	9	7	7	7	7	7
0	16	9	9	9	7	9	9	9		7	9	7	7		9	7	7	9	7	7	7	9	7	7	7	3		5	3	7	7	7		7	7	7	9	7	9	7
0	17	9	9	7	9	9	9	9		9	9	9	9		7	7	7	7	7	7	7	7	7	7	7	7		7	7	7	3	5		7	7	7	7	7	7	9
0	18	7	7	7	7	7	7	7		7	7	7	5		5	3	3	5	7	7	7	7	7	7	7	7		3	3	9	7	7		7	7	7	7	7	7	7
0	19	7	7	7	7	7	7	7		7	7	7	7		7	7	7	7	7	7	7	7	7	7	7	9		9	9	7	7	9		9	9	7	9	7	7	7
0	20	7	7	7	7	7	9	9		9	9	9	7		7	7	7	7	7	7	7	7	7	7	7	7		7	7	7	7	7		7	7	7	5	7	7	5
0	21	9	7	7	9	9	7	7		7	7	7	7		7	7	7	7	7	7	9	7	7	7	7	7		7	3	7	7	5		7	5	9	9	7	7	9
0	22	7	9	7	9	7	7	7		7	7	7	9		9	9	9	9	9	9	9	9	7	9	7	9		7	7	7	9	7		9	9	7	7	7	7	7
0	23	7	7	7	9	9	9	9		9	9	9	9		9	9	9	9	9	7	7	9	7	7	7	7		7	3	9	5	7		7	9	7	7	7	7	7
0	24	7	7	7	7	7	7	7		7	7	7	7		7	3	5	7	7	7	7	7	7	7	7	7		7	9	7	7	7		7	7	7	7	7	7	7
0	25	7	7	7	7	7	7	7		7	7	7	9		9	9	9	9	7	7	7	7	9	7	7	7		7	9	9	7	7		7	9	7	7	7	7	7
0	26	7	7	7	7	7	7	7		7	7	7	7		7	7	7	7	9	9	9	7	7	7	7	9		9	7	7	7	7		7	7	7	5	7	7	7
0	27	7	7	7	7	5	9	9		9	9	9	9		9	7	9	7	7	3	7	3	3	7	7	3		3	3	7	7	7		7	7	9	7	7	7	9
0	28	7	7	7	7	7	9	9		9	9	9	7		7	5	3	7	9	7	7	7	9	7	7	3		7	7	7	7	7		7	7	9	9	7	7	7
0	29	7	7	7	7	7	7	7		9	9	9	9		9	9	9	9	9	9	9	9	9	7	7	9		9	9	9	9	9		9	9	7	7	7	9	9
0	30	7	7	7	7	7	7	7		7	7	7	9		9	7	7	7	9	9	9	9	9	7	7	7		7	7	9	9	9		9	9	9	9	7	7	7
0	31	7	7	7	7	7	7	7		7	7	7	9		9	7	9	7	7	7	7	7	7	7	7	7		7	3	9	9	9		7	7	7	7	7	7	7
0	32	7	7	7	7	7	7	7		7	7	7	7		7	7	7	7	7	7	7	7	7	7	7	7		3	3	7	7	7		5	5	7	7	7	7	7
0	33	7	7	7	7	7	7	9	7		7	7	7		7	7	7	7	7	7	7	7	7	9	7	7		7	7	9	9	7	7	7	7	9	9	9	7	7
0	34	9	9	9	9	7	7	5	5		7	7	9		9	9	9	9	7	7	7	3	7	9	7	7		7	9	7	7	7	7	7	7	9	7	7	9	7
0	35	9	9	9	9	9	7	7	5		7	7	7		5	7	7	7	7	7	7	9	7	9	7	7		7	7	9	9	9	7	9	7	7	5	5	7	5
0	36	9	9	9	9	7	7	5	7		7	7	9		9	9	9	9	9	9	7	7	9	9	7	7		7	7	9	9	9	9	9	9	9	9	7	7	9
0	37	9	9	9	9	9	7	7	5		7	7	9		9	7	9	9	9	7	7	9	7	9	7	7		7	5	9	9	7	7	7	7	9	7	7	5	5
0	38	9	9	9	9	9	7	7	7		7	7	7		7	9	7	7	9	9	7	9	7	9	7	7		7	9	7	7	7	7	7	7	9	7	7	5	5
0	39	9	9	9	9	7	9	7	9		9	9	9		9	9	9	9	7	9	7	7	7	9	7	7		7	7	9	9	7	7	7	7	9	9	9	9	9
0	40	7	7	7	7	7	7	5	5		7	5	9		9	9	9	9	7	7	9	9	7	9	7	7		7	7	9	9	7	9	7	9	7	7	7	9	7
0	41	9	9	9	9	9	9	9	7		9	9	9		9	9	7	9	9	9	9	9	9	9	7	7		9	9	9	9	7	9	7	7	9	7	7	7	9
0	42	9	9	9	9	7	7	9	9		9	9	9		9	9	7	9	9	9	9	9	9	9	7	7		7	7	9	9	7	9	7	9	9	9	7	7	7
0	43	9	9	9	7	9	7	7	7		7	7	9		9	9	9	9	7	7	7	7	7	7	7	7		7	9	9	9	9	7	9	7	9	7	5	5	5
0	44	9	9	9	9	9	7	7	7		7	7	9		9	7	9	9	9	9	7	9	7	9	7	7		7	9	9	7	7	7	7	7	9	9	9	9	9
0	45	9	9	9	9	9	9	5	7		7	7	9		9	9	9	9	9	9	9	9	9	9	7	7		7	7	9	7	7	9	7	7	9	9	9	9	9
0	46	9	9	9	9	7	7	7	5		7	5	7		7	7	7	7	7	7	7	7	7	9	7	7		7	7	7	9	7	7	7	7	9	9	9	9	9
0	47	9	9	9	9	7	7	5	7		5	7	7		5	3	7	5	9	7	7	7	3	9	7	7		7	9	7	7	7	9	7	7	7	7	7	7	7
0	48	7	7	7	7	7	5	5	5	5	5	7	9	9	9	7	7	7	9	9	9	9	9	7	7	9	7	7	7	7	7	7	7	7	5	7	7	7	7	7
0	49	7	9	9	9	7	9	7	9	7	7	7	9	9	9	9	9	9	9	9	9	9	7	9	9	9	9	9	9	7	7	9	7	9	9	9	9	9	9	9
0	50	7	7	9	7	5	7	7	7	7	7	7	7	7	7	7	7	7	7	7	9	7	9	7	7	7	7	7	7	7	7	7	7	7	7	7	7	7	9	7
0	51	9	9	9	9	9	7	7	7	9	9	7	9	9	9	9	9	9	9	9	9	7	7	7	9	9	7	7	7	7	9	9	7	7	7	7	7	7	7	7
0	52	7	7	7	7	7	7	7	7	7	7	7	9	9	9	9	9	9	9	9	9	7	7	7	7	7	7	7	7	7	7	7	7	7	7	7	9	7	7	5
0	53	9	9	9	9	9	7	9	7	9	9	7	9	9	7	9	9	7	9	9	9	9	7	7	7	7	7	7	7	7	9	9	9	9	9	7	7	7	7	7
0	54	7	7	7	7	7	7	5	5	5	7	5	9	9	9	9	9	9	7	7	7	7	7	9	9	7	7	7	7	7	7	7	7	5	7	7	3	3	5	7
0	55	9	9	9	9	9	7	9	9	9	9	9	9	9	9	9	9	9	9	9	9	9	9	9	7	7	7	7	9	7	7	9	9	9	7	7	7	7	7	7
0	56	9	9	7	9	9	7	9	9	9	9	9	9	9	9	9	9	9	9	9	9	9	9	9	9	9	7	9	9	7	7	9	7	9	9	7	7	7	7	7
0	57	9	9	9	9	9	7	9	9	7	9	7	9	9	9	9	9	9	9	9	9	9	9	7	7	9	7	9	7	9	7	7	7	7	5	9	9	9	9	9
0	58	9	9	9	7	7	7	7	7	7	7	7	9	9	9	9	9	9	9	9	9	9	9	7	7	9	9	7	7	7	7	9	7	7	9	9	7	7	9	9
0	59	9	9	7	7	7	7	7	9	7	7	7	9	9	9	9	7	7	9	9	9	9	9	9	9	9	7	7	9	9	7	9	7	9	9	9	9	9	7	9
0	60	7	7	9	7	9	7	7	7	7	7	7	9	9	9	9	9	9	9	9	9	9	7	9	7	9	7	7	9	7	7	7	7	7	7	7	5	7	7	7
0	61	9	7	7	7	7	7	7	7	7	7	7	9	9	9	9	9	9	7	9	9	9	7	9	9	9	7	9	7	7	7	7	7	7	7	9	7	7	9	9
0	62	7	7	7	9	9	7	7	7	7	7	7	9	9	9	9	7	7	9	9	9	9	9	7	7	7	7	7	7	7	7	7	7	7	7	7	3	3	7	5
0	63	7	7	7	7	7	7	7	7	9	7	7	9	9	9	9	9	9	9	9	9	7	7	7	7	7	7	7	7	7	7	7	7	9	7	9	9	7	7	9
0	64	7	7	7	7	7	7	7	7	7	7	7	7	7	7	7	7	7	9	9	7	9	7	7	7	7	7	7	7	7	9	7	7	7	7	7	7	7	7	7
0	65	9	9	9	9	7	7	7	7	9	7	7	9	7	5	7	7	7	9	7	7	9	7	7	7	7	7	5	7	7	7	7	7	7	7	7	5	7	5	7
0	66	5	5	7	5	7	7	7	7		7	7	7		3	7	7	5	7	7	7	7	7	7	7	7	7	7	7	7	7	7	7	7	7	9	9	7	7	7
0	67	7	7	7	7	7	7	7	7		9	7	9		7	7	7	7	9	7	7	5	3	9	7	7	7	9	7	7	7	7	7	7	7	9	9	9	7	7
0	68	7	7	7	7	7	7	5	7	7	7	7	7	7	3	3	7	5	7	7	7	7	7	7	7	7	7	7	5	7	7	7	7	7	7	7	7	7	7	7
0	69	9	9	9	9	9	7	7	5		7	7	9		7	7	7	7	7	7	7	7	5	7	7	7	7	7	7	7	7	7	7	7	7	7	9	7	7	9
0	70	7	7	7	7	7	7	7	7		7	7	9		9	7	7	9	7	7	7	5	7	7	7	7	7	7	7	7	7	7	7	7	7	7	7	9	7	9
0	71	9	9	9	9	9	7	7	7	7	7	7	9	7	9	5	7	7	9	7	7	9	7	7	7	7	7	7	7	7	9	7	7	7	7	7	7	7	7	7
0	72	7	7	7	7	7	9	9	9	9	9	9	9	9	7	7	9	9	9	9	9	9	7	9	9	7	7	7	7	7	7	7	7	9	9	9	7	7	9	9
0	73	9	9	9	9	9	7	7	7		7	9	7		9	9	9	9	7	7	9	7	7	7	7	7	7	7	5	7	7	7	7	7	7	9	9	9	9	9
0	74	7	7	7	7	7	9	7	9		7	7	7	7		7	7	9	7	7	7	7	7	9	9	9	9	9	7	7	7	7		7	7	9	7	9	9	9
0	75	7	9	7	7	9	5	7	7		5	5	7	7		9	9	7	7	9	7	7	7	9	9	7	7	7	7	7	7	7		7	7	7	7	9	9	7
0	76	9	9	9	9	7	7	7	7		7	7	9		9	9	7	9	7	7	7	7	7	7	5	7	7	7	7	7	9	9	7	7	7	9	7	7	7	9
0	77	7	5	5	7	7	7	9	9	9	9	9	9	7	7	7	7	7	7	7	3	9	9	7	5	7	7	7	9	7	9	7	7	7	7	9	9	9	9	9
0	78	9	9	9	9	9	7	7	7	7	7	7	7	7		7		7	7	7	5	7	7	9	9	7	7	7	9	9	9	7		7	9	9	9	9	7	7
0	79	9	7	9	7	7	7	5	5	5	5	5	9		7	7	7	9	7	7	7	3	3	7	9	7		9	9	7	7	7	7	7	7	7	7	5	7	7
0	80	7	9	7	7	7	3	3	5	3	3	3	7		9	7	9	7	7	7	7	3	3	7	9	7		7	9	7	7	7	7	7	7	7	5	7	7	7
0	81	9	9	7	5	7	7	7	5	7	9	7	9	9	9	7	7	7	9	7	7	7	9	7	5	7	9	7		7	7	5		7	5	7	7	7	7	7
0	82	5	7	7	9	7	7	7	7		7	7	7		7	7	7	7	9	7	7	7	5	7	7	7	7	7	7	7	7	3	7	5	7	9	9	9	9	9
0	83	9	7	7	7	7	7	7	7	7	7	7	9		7	7	7	9	7	7	7	7	7	7	7	9	7	7	9	9	9	7	7	9	7	9	9	7	9	9
0	84	7	7	7	7	7	9	7	7		7	7	7		7	9	7	9	7	7	7	5	3	7	7	7	7	7	7	7	7	7	5	7	7	9	9	9	9	9
0	85	9	9	9	7	9	9	7	7	7	9	9	9		7	7	7	7	7	7	7	7	7	7	7	7	7	7	9	9	9	9	9	7	9	9	9	9	9	9
0	86	9	7	9	7	9	7	7	9	9	9	9	9	9	9	9	9	9	7	7	7	7	5	7	7	7	9	7	7	7	7	7	7	9	9	7	7	5	7	7
0	87	7	7	9	7	5	5	7	7	7	7	7	7		5	5	5	5	7	7	7	7	7	7	7	3	7	7	3	7	7	7	7	7	5	7	9	7	9	9
0	88	7	7	7	7	7	7	9	7		7	7	7		5	7	5	7	7	7	3	5	3	7	7	7	7	7	7	7	7	7	7	9	7	7	7	7	7	7
0	89	7	5	5	5	3	3	3	3		3	3	5		5	5	5	5	7	3	3	3	3	7	7	7		7	5	7	7	7	7	7	7	7	7	5	5	7
0	90	9	9	7	9	7	7	9	9	7	9	9	9	7		9	7	7	9	7	7	7	9	7	7			7	7	9	7	7	7	7	7	9	9	7	9	7
0	91	7	5	5	5	7	7	7	7	7	7	7	7		7	7	7	7	7	7	9	5	3	9	9	7		7	9	7	7	7	7	7	7	9	7	9	9	9
0	92	7	7	7	9	9	7	9	7	9	9	9	7	7	5	7	7	7	7	7	5	7	7	5	7	7	7	7	7	7	7	7	7	7	7	7	7	7	7	7
0	93	7	5	7	7	5	7	7	7		7	7	7		7	7	7	7	7	7	7	7	3	7	7	7	7	7	7	7	7	7	5	7	7	9	9	7	9	9
0	94	9	9	9	9	7	7	7	7		7	7	9		7	9	9	9	7	7	7	7	7	7	5	5	7	7	5	7	7	7	7	5	5	7	7	7	7	7
0	95	7	5	7	5	3	7	3	3		3	3	9		7	7	9	7	7	7	5	5	5	7	7	9		7	7	7	7	7	7	7	7	9	9	7	9	7
0	96	7	7	7	9	9	9	7	7	9	7	7	7	7	5	7	7	7	7	7	3	7	7	7	7	7	7	7	7	7	7	7	7	7	7	9	9	7	7	9
0	97	7	5	7	7	9	7	5	7	7	7	7	7		9	9	7	7	7	7	9	5	7	9	9	9		9	9	9	9	7	9	9	9	9	9	5	9	9
0	98	7	7	7	7	7	7	7	3		7	7	7	7		7	5	7	7	7	5	5	7	7	7	7		7	7	7	7	7		7	7	7	5	7	7	5
0	99	9	9	9	9	9	9	7	9		7	9	7		3	7	7	7	7	7	7	5	3	7	7	7	7	7	7	7	7	7	5	7	7	7	9	7	9	9
0	100	7	7	7	5	3	7	7	9	9	9	9	7	7	5	7	7	7	9	7	3	7	7	7	7	7	7	7	7	7	7	7	7	7	5	9	9	9	7	9
0	101	9	7	7	9	9	9	9	9	7	9	9	7	7	7	7	7	7	7	7	3	9	3	7	7	7	7	7	7	7	7	7	7	9	9	9	9	7	7	9
0	102	9	9	7	7	7	7	7	5	7	9	7	9		7	9	9	9	7	7	7	7	7	7	9	7		9	9	9	7	7	7	7	7	9	7	9	7	7
0	103	7	7	9	7	7	7	7	7	7	9	9	7	7	5	7	7	7	7	7	3	7	7	7	7	7	7	7	7	7	7	7	7	7	7	9	9	9	9	9
0	104	9	9	9	7	9	7	5	5	7	5	5	7		7	7	7	7	7	7	5	5	5	7	7	7		7	7	7	7	7	7	9	9	7	5	7	5	7
0	105	7	7	7	5	7	9	9	7	7	7	7	7		9	9	9	9	7	7	3	7	3	9	7	7		9	9	7	9	7	7	7	7	7	5	7	7	9
0	106	7	7	7	7	7	7	7	7		7	7	7	5		5	5	7	7	7	7	7	5	9	9	9		7	9	7	5	5		7	7	7	7	7	5	7
0	107	5	7	7	7	5	7	7	3	7	5	5	7	7	7	7	7	7	7	7	7	7	3	7	9	7		7	9	9	9	7	7	7	7	9	9	9	9	9
0	108	7	7	7	7	7	9	9	7		9	7	7	7		9	9	9	7	7	7	7	7	9	9	9	9	7	9	7	7	9		9	7	7	9	9	9	9
0	109	9	9	7	7	7	7	9	9	7	7	7	7	7	3	7	5	3	7	7	3	7	7	5	7	7	7	5	3	7	5	7	7	7	5	7	7	7	7	7
0	110	9	9	7	9	9	9	9	9	9	9	9	9	9	9	9	9	9	9	9	3	9	9	9	7	9	7	9	9	9	9	9	9	9	9	9	9	9	9	9
0	111	9	9	9	9	9	7	7	7		7	7	7		3	7	7	7	7	7	7	7	5	7	7	7	7	7	7	7	7	7	7	7	7	7	7	7	7	7
0	112	7	7	7	7	7	7	5	7		5	5	7	7	7	5	7	7	5	5	7	5	5	7	9	7	7	7	7	9	7	9	7	7	7	7	7	7	7	7
0	113	7	7	7	7	7	9	9	7		7	7	9	9	9	9	9	9	7	7	7	7	7	7	9	9	7	9	7	9	9	9	9	9	9	9	7	9	9	7
0	114	7	7	7	7	7	7	7	7		7	7	9	9	9	9	9	9	7	7	7	7	7	7	9	7	7	7	7	9	7	9	7	7	7	7	5	7	7	7
0	115	9	7	7	7	7	7	5	7	7	7	5	7	7	9	9	7	9	7	7	7	7	5	7	7	7	7	7	5	7	9	9	7	7	7	7	7	7	7	9
0	116	7	9	7	7	7	7	7	7	7	7	7	9	7	5	7	9	7	7	7	5	7	5	7	9	7	7	7	7	7	7	5	7	7	7	7	7	5	7	7
0	117	7	7	7	7	7	9	7	5	7	5	5	9	9	9	9	9	9	7	7	7	7	3	7	7	7		7	7	9	7	7	7	7	7	9	9	7	7	7
0	118	7	7	7	5	9	7	9	7	9	9	9	7	7	5	5	7	7	7	7	5	7	7	7	7	7	7	7	5	7	5	7	7	7	7	7	7	7	7	7
0	119	7	7	7	7	7	7	5	9	5	7	7	9	9	9	9	9	9	7	7	7	7	3	7	7	7		7	7	7	7	7	9	7	9	7	7	7	7	7
0	120	7	7	7	7	7	7	9	7	9	9	9	7	9	7	9	9	9	7	7	7	7	5	9	7	7		7	7	7	7	7	7	7	7	7	7	5	7	5
0	121	7	7	7	9	7	9	9	9	9	9	9	7		7	9	9	7	7	7	5	5	5	9	7	7		7	7	9	7	7	7	7	7	9	7	7	7	7
0	122	7	7	7	7	7	7	7	7		7	7	7	9		9	7	7	9	7	9	9	9	7	9	7		7	9	7	7	7		9	9	9	9	9	7	7
0	123	9	9	9	7	9	7	7	7	7	9	9	9	7	9	9	9	9	7	7	5	7	7	9	9	9	7	9	7	7	7	5	7	7	7	7	9	9	9	9
0	124	7	7	7	7	7	7	7	7		7	7	7	7	7	7	7	7	9	7	7	7	7	9	9	7	7	9	9	9	9	9	7	7	9	7	7	9	9	9
0	125	7	7	7	7	5	7	7	7	7	7	7	7	7	7	7	7	7	7	7	5	7	5	7	9	7		9	9	7	7	9	9	9	9	9	9	7	9	9
0	126	9	9	9	7	9	9	9	7	9	7	7	7	7	7	7	7	7	9	9	9	7	5	9	9	7	7	7	7	7	7	5	7	5	5	7	9	9	9	9
0	127	9	7	7	7	7	7	7	7	7	7	7	9	7	9	9	9	9	9	9	7	7	7	9	7	7	7	7	7	7	7	9	9	9	9	7	9	5	7	7
0	128	7	7	5	7	7	7	3	7	7	3	3	7	7	3	3	5	3	7	7	5	5	3	7	7	7	7	7	5	7	5	3	3	3	3	7	7	5	7	7
0	129	7	7	7	7	7	7	7	5	7	7	7	9	9	9	9	9	9	7	7	7	7	5	7	7	7		7	7	7	7	7	7	7	7	9	7	7	7	7
0	130	7	7	5	3	3	5	7	3	5	3	5	7	7	7	7	7	7	7	7	7	7	7	7	7	7	7	7		7	7	7		7	5	7	7	5	7	5
0	131	7	7	7	7	7	5	5	5	3	5	5	7	7	7	7	7	7	3	7	7	7	3	7	7	7	7	7		7	7	5		7	5	7	9	9	9	9
0	132	7	5	5	5	5	5	5	3	5	5	5	7	7	7	7	7	7	7	7	3	7	3	7	7	7		9	7	7	7	5			7	7	7	7	7	7
0	133	9	7	7	7	7	5	5	3	3	5	3	9	7	7	7	7	7	7	7	7	7	7	7	7	7	7	7		7	7	5		7	7	7	7	7	7	7
0	134	7	7	7	7	7	7	9	7	7	5	5	7	7		7	7	7	9	7	7	7	5	7	7			7	7	9	9	7	7	7	9	9	9	7	9	9
0	135	7	7	7	5	5	7	7	3	7	5	5	9	9	9	9	9	9	9	9	7	7	9	7	7	9	9	7		9	9	9		9	9	9	9	7	7	9
0	136	7	7	7	9	9	7	7	7		7	7	7	7		3	7	3	7	9	7	7	7	9	9	7	9	7	7	7	5	9		7	7	7	7	7	9	7
0	137	7	9	7	7	7	9	7	7		9	7	9	7		9	9	7	7	7	7	7	5	9	9	9	9	9	9	7	7	7		7	7	7	7	7	9	9
0	138	5	3	3	5	5	5	3	3	3	3	3	5	5		3		3	3	3	3	3	3	7	7	5	7	7	5	7	7	7	5	7	7	7	7	5	7	5
0	139	7	7	7	7	7	7	7	7	7	7	7	7	3		5	7	7	7	5	7	7	5	7	9	9	9	9	9	7	7	7		7	7	7	7	7	7	7
0	140	7	7	7	5	5	3	3	3	3	3	3	7	7	7	5	7	5	7	7	7	7	3	7	9	7	7	7		7	7	5		7	5	7	5	7	3	3
0	141	7	7	5	7	7	7	5	5	7	7	7	9	9		9		7	7	3	9	7	9	7	7	7	7	7	5	9	9	7	7	7	7	7	7	7	7	7
0	142	7	5	5	5	5	5	5	7	5	5	7	7	3		7		7	7	5	5	7	7	9	9	9	7	9	9	5	9	7		7	7	7	7	5	7	7
0	143	7	5	7	7	7	5	5	3	5	5	5	9	7	5	5	7	7	9	9	7	3	3	7	7	7	9	7		7	7	7		7	5	7	7	7	7	7
0	144	7	5	7	5	7	7	5	5	3	7	3	7		3	5	5	3	7	7	7	7	5	7	5	5	7	7	7	7	7	5	7	7	7	9	9	9	7	7
0	145	7	7	7	7	7	7	7	7	7	7	7	7	3		7	7	7	7	7	5	5	3	7	9	7	7	7	7	7	7	9		5	7	9	9	7	7	7
0	146	7	7	7	7	7	7	7	7	7	7	5	7	5		7		7	7	7	7	7	7	9	9	9	9	9	9	7	7	7		7	7	9	9	7	7	7
0	147	9	9	9	9	9	9	9	7	9	9	9	7	7		7		7	7	7	5	9	7	9	9	9	9	9	9	9	9	7		7	7	9	7	7	7	7
0	148	9	7	7	9	9	7	7	7	7	9	9	9	9		9		9	9	3	7	9	9	7	7	7	7	7	7	9	9	7	7	7	7	7	7	7	7	7
0	149	7	7	7	7	7	7	9	7		7	7	7	7		5	7	7	9	7	7	7	9	9	9	9	7	9	7	7	5	5				9	7	7	7	7
0	150	9	7	7	7	7	9	9	7	9	7	9	9	9	9	9	9	9	9	9	7	9	9	7	7	7	7	7	7	7	9	7	7	7	7	9	9	7	7	9
0	151	9	9	7	7	7	9	9	7	9	9	9	7		7	7	7	7	7	7	7	7	7	7	7	7	7	7	7	9	9	9	9	9	9	9	7	7	7	7
0	152	9	9	7	7	7	9	9	7	7	7	7	9		7	7	7	7	7	7	7	7	5	9	9	9	7	7	7	9	9	7	9	9	9	9	9	9	9	9
0	153	9	7	9	7	9	7	9	7	7	7	7	9	7		7		7	9	9	7	7	7	9	9	7	7	7	9	7	9	7		7	7	9	9	7	7	9
0	154	7	5	7	7	7	7	7	7	7	7	7	7	7	7	5	7	7	7	7	5	7	5	7	7	7	7	7	7	7	7	5	7	7	7	7	7	5	5	5
0	155	7	7	7	7	7	5	7	5	5	5	5	7	7		5		5	7	5	5	7	5	7	7	7	9	5	5	7	7	7		7	7	7	7	7	5	7
0	156	7	7	5	7	7	7	5	7	7	7	5	9	7	5	5	7	7	7	7	5	7	3	7	7	7	7	7	7	7	9	9	9	9	9	7	9	9	9	9
0	157	7	7	7	7	7	7	7	7		7	7	7	7		9	9	7	7	7	7	7	7	7	7	5	7	3	5	7	7	7		7	7	7	7	7	7	9
0	158	5	7	7	7	7	3	7	5		5	7	5	3		5	5	5	7	7	7	7	7	9	9	7	9	9	9	5	5	5		5	5	7	7	9	9	9
0	159	7	7	7	7	7	5	3	3	5	5	5	7	7	7	7	7	7	7	7	7	3	3	7	7	7		7	7	7	7	7			7	7	7	7	7	5
0	160	7	7	7	7	7	7	7	7	7	7	7	7	7		7	9	7	9	7	7	7	9	7	7	7		7	7	9	9	9	9	9	9	9	7	7	9	7
0	161	7	7	7	5	7	7	7	5	3	7	7	9	9	7	7	7	7	7	7	7	7	3	7	9	9	9	9		7	7	7		7	5	9	7	7	3	3
0	162	7	9	7	7	7	7	7	5	5	7	5	9	7	7	7	7	7	7	3	3	7	3	7	7	7	7	7		7	7	7		7	7	9	7	9	9	9
0	163	5	7	7	7	7	5	3	3		5	3	7	5		3	3	3	5	7	5	7	5	9	7	3	7	5	5	7	7	5		5	5	7	5	7	5	5
0	164	9	9	7	9	9	7	7	7	7	7	7	9	9	7	7	7	7	9	9	7	9	7	9	9	7	7	7	7	9	9	9		9	9	9	9	7	9	9
0	165	7	7	7	7	7	9	7	7		7	7	7	7		7	7	7	7	7	7	7	7	9	9	9	7	7	7	7	7	7		7	7	7	7	7	9	9
0	166	7	7	7	7	7	9	5	7		7	5	7	7		9	7	7	9	7	7	7	7	9	9	9	9	7	9	7	7	7		7	7	5	5	7	5	5
0	167	7	7	7	7	7	7	7	5		7	7	7	7		7	7	7	9	7	7	7	7	9	9	9	9	7	7	7	5	7		7	7	7	7	7	7	7
0	168	9	9	7	5	5	7	7	5	3	7	7	9	9	7	9	9	7	9	7	7	7	9	9	7	7	7	7		7	7	7		7	7	9	9	9	9	9
0	169	9	9	9	9	9	7	7	9	5	5		9	9	9	9	9	9	7	7	7	5	3	9	9	7		7	7	9	9	9	7	7	9	7	7	7	7	7
0	170	7	7	7	7	7	7	9	7	9	9	9	7	9	9	7	7	7	5	7	5	7	7	7	7	7	7	7	7	7	7	7	7	7	7	9	9	7	9	7
0	171	7	7	7	7	7	9	5	7		7	5	9	7		9	7	9	9	9	9	9	9	7	7	7		7	7	7		7	7	7	7	7	7	7	7	7
0	172	9	7	9	9	7	7	9	9		7	7	7	9		9	9	9	9	9	9	7	9	9	9	7		9	9	7	7	7		9	9	5	5	7	5	5
0	173	9	5	5	5	7	3	3	3	3	3	3	9	7	7	7	7	7	9	7	7	3	3	7	5	7	7	7		7	7	5		7	5	7	7	7	7	7
0	174	9	9	7	7	7	9	7	9	7	7	7	9	9	9	9	9	9	7	7	7	7	7	7	7	9		7	7	9	9	7	9	9	9	9	9	9	9	9
0	175	9	7	7	7	7	7	5	7		7	7	7	7	7	7	7	7	9	7	7	7	7	7	7	7	7	7	7	9	9	9	9	9	9	9	5	7	5	9
0	176	7	7	7	7	7	7	5	7	7	5	5	9	7		9	9	9	7	7	7	7	7	7	5	7		7	7	7	9	7	7	7	7	9	7	7	9	7
0	177	9	7	9	9	9	7	5	7		7	7	9	7		9	7	9	7	7	7	7	7	9	9	9		9	9	7	7	7		7	7	9	9	9	9	9
0	178	7	7	9	9	9	7	9	9	7	9	9	9	7		9	9	9	9	7	7	7	7	7	7	7		7	9	9	9	7	7	9	7	7	7	7	7	7
0	179	9	7	7	9	9	9	9	7	9	9	9	7	5	5	7	7	5	7	3	7	7	5	7	7	7	7	7	7	7	7	7	7	5	7	9	9	9	7	7
0	180	7	7	7	7	7	7	7	7		7	7	7		7	7	7	7	9	9	7	7	5	7	7	7	7	7	7	7	5	7	7	7	7	7	7	7	5	7
0	181	7	9	7	7	7	7	7	7		7	9	5		7	7	7	5	7	3	3	3	3	7	7	7	7	7	7	7	7	7	7	7	7	7	5	7	7	7
0	182	9	9	9	9	7	9	7	7	7	9	9	7	7	9	9	9	9	7	7	7	3	3	7	9	9		7	9	7	7	9			9	7	9	7	7	7
0	183	7	7	7	7	7	7	5	5	5	7	7	7	7	5	7	7	5	3	7	3	3	3	7	7	9		7	7	7	7	5			7	7	7	7	7	7
0	184	7	7	7	7	7	7	7	7	7	7	7	7	5	5	7	5	7	5	7	5	7	3	7	3	3	5	3	3	7	7	7	7	7	7	7	7	7	5	5
0	185	7	7	7	7	7	7	7	7		7	7	7		5	7	7	7	7	5	5	5	5	7	7	7	7	7	7	7	5	5	7	7	7	7	7	7	9	7
0	186	7	7	7	7	7	9	9	7	7	7	7	7	7	7	7	7	7	7	7	7	7	5	7	7	7	7	7	7	9	9	7	9	9	7	9	7	7	7	7
0	187	7	7	7	5	7	9	7	7	7	9	9	7	7	5	7	7	7	7	7	3	7	7	7	7	7	7	5	5	7	7	7	7	7	7	9	7	7	7	9
0	188	9	9	9	9	9	7	5	5	5	7	7	7	7	7	5	7	7	7	7	7	3	7	9	9	9		9	9	7	7	7			7	9	9	7	9	9
0	189	7	7	7	7	7	7	5	3		7	3	7		5	7	7	7	7	7	7	7	5	7	7	9	9	7	7	7	5	7	7	7	7	7	7	7	7	7
0	190	7	7	7	7	7	9	7	7	7	7	7	7	7	7	7	7	7	9	9	9	9	7	7	7	7	7	7	7	7	7	9	7	7	7	9	9	9	9	9
0	191	7	9	7	9	7	9	9	7	9	9	7	7	7	7	7	7	7	7	7	3	9	3	7	5	7	7	7	7	9	7	7	7	5	7	9	9	9	7	9
0	192	7	7	7	5	7	7	7	7	7	9	9	9	7	7	7	7	7	7	7	3	7	7	7	5	7	7	7	9	7	5	5	5	7	7	9	9	9	9	9
0	193	9	7	7	5	7	9	9	7	7	9	9	9		9	9	7	9	7	7	7	7	7	9	7	7	7	7	7	9	9	9	9	9	9	9	9	9	9	9
0	194	7	7	7	7	7	9	9	9	9	9	9	9	7	5	7	7	7	7	7	9	7	9	7	9	7	7	7	7	9	9	9	7	7	7	9	7	7	7	9
0	195	9	7	7	9	7	7	3	5	7	5	3	9	9		7	7	9	7	7	7	7	7	9	9	7		7	7	9	9	7	7	9	9	9	7	9	7	7
0	196	9	9	7	7	7	9	7	7		7	7	7	7		7	7	7	7	5	5	5	7	7	7	7		7	7	9	9	7	9	9	9	9	9	7	7	9
0	197	7	7	7	7	7	5	7	7	7	7	7	9	9		7	7	7	7	5	5	7	7	7	7	9		7	7	9	9	7	9	9	9	7	5	7	3	3
0	198	7	7	7	5	7	9	7	9	7	7	7	7	7	7	7	7	7	7	7	3	7	7	7	7	7	7	7	5	5	5	7	7	7	7	9	9	7	9	9
0	199	9	9	7	7	9	7	7	7	7	7	7	9	7	5	7	7	7	7	7	3	7	7	7	5	7	7	7	7	7	5	7	7	7	7	7	7	7	9	9
0	200	7	7	7	7	7	7	7	7	7	7	7	7	7	9	9	7	7	7	7	7	7	5	7	7	7		7	7	9	7	7	7	7	7	7	5	5	7	7
0	201	9	7	9	9	9	9	9	9		9	9	9	9		9	9	9	9	9	9	9	9	9	9	9		9	9	7	7	7		7	7	9	7	9	9	7
0	202	9	9	7	7	9	7	7	7	7	7	7	9	7	7	7	9	9	7	3	3	7	7	7	9	9	7	9	7	7	7	7	7	9	7	9	9	9	9	9
0	203	7	7	7	7	7	7	7	7		7	7	9	9	9	9	9	9	7	7	5	7	5	7	7	7	7	9	9	9	9	9	9	9	9	7	5	9	9	7
0	204	7	7	7	7	7	7	5	7		7	7	9	9		9	9	9	7	7	7	7	5	9	9	7		9	9	7	7	7		7	7	7	7	7	7	5
0	205	7	7	7	7	7	7	7	7		7	7	9	9	9	9	9	9	7	7	5	7	5	7	7	7	7	7	7	9	7	7	7	7	7	7	5	7	7	7
0	206	7	7	7	7	7	9	9	5		7	7	7		7	7	9	7	9	9	3	7	3	7	7	7	7	7	7	7	7	7	7	7	7	7	7	7	7	7
0	207	7	7	7	7	7	7	5	5		7	7	7	7		3	3	7	7	7	7	7	7	7	7	7		7	7	7	9	7		7	7	7	5	7	5	5
0	208	7	7	7	7	7	9	7	7		7	7	7	7	7	7	7	7	7	7	7	7	7	7	7	9	7	7	9	9	7	7	9	7	7	9	9	9	9	9
0	209	7	7	7	7	7	7	7	7		7	7	7	7	7	7	7	7	7	7	7	7	7	7	7	9	7	7	7	9	9	9	9	9	9	7	5	7	5	7
0	210	7	7	7	7	7	7	7	7		7	7	9	7		7	7	7	7	5	7	5	5	7	7	7		7	7	7	9	9		7	7	7	7	7	5	5
0	211	7	7	5	5	5	9	7	7	5	5	5	7	7	7	7	7	7	7	7	7	7	7	7	7	7	7	7	7	7	7	7	7	7	7	9	9	9	9	9
0	212	7	7	7	5	7	9	7	9	9	7	9	7	7	5	7	7	7	7	7	5	7	7	7	7	3	7	5	5	7	7	7	7	7	7	7	7	7	7	7
0	213	7	7	7	7	7	7	9	7		9	7	7	7	7	7	7	7	7	7	7	7	7	7	7	9	9	9	7	7	7	9	7	7	7	7	9	9	7	7
0	214	7	7	5	7	7	7	9	7	7	7	7	7	7	7	7	7	7	7	9	3	9	9	7	5	9	7	9	9	9	9	7	7	9	9	9	9	7	7	7
0	215	7	9	7	7	7	7	7	9	7	7	7	9	9	9	9	9	9	9	7	9	7	9	9	7	7		7	7	9	9	7	7	9	9	9	9	9	9	9
0	216	7	9	7	7	7	7	5	3		7	3	7		7	7	5	7	7	7	5	3	3	7	7	7	7	7	7	7	5	7	7	7	7	7	7	7	5	7
0	217	7	7	7	7	7	7	3	5		5	7	7	5		5	7	7	7	7	7	7	7	7	7	7		7	7	7	7	7		7	7	7	7	7	5	5
0	218	7	7	7	7	7	7	9	7	7	9		7	7	9	7	7	9	7	7	7	7	7	9	9	7		7	7	9	9	7	9	9	9	9	7	9	9	9
0	219	7	5	7	7	7	9	7	7		7	9	7		7	7	7	7	7	7	5	5	3	7	7	7	7	7	7	7	7	7	7	7	7	7	7	7	5	7
0	220	7	7	7	7	7	7	7	7		7	7	9	5		7	7	7	7	7	5	7	5	7	7	7		7	7	9	9	7		7	7	7	3	7	5	7
0	221	7	7	7	7	7	7	7	9		7	9	7		7	7	9	9	9	9	9	9	7	7	7	7	7	7	7	7	7	7	7	7	7	7	9	7	9	9
0	222	7	7	7	7	7	7	5	7	7	7	7	7	7	7	7	7	7	7	7	7	7	3	7	7	7		7	7	9	9	7	9	7	7	7	7	7	7	7
0	223	7	9	7	7	7	9	9	7		7	9	7		9	7	9	7	9	7	7	7	3	7	7	5	7	7	7	9	9	7	9	7	9	7	7	7	7	9
0	224	7	7	9	9	7	7	9	5		7	9	7		7	7	7	7	7	7	7	7	5	7	7	7	7	7	7	9	7	9	7	7	7	7	7	7	7	7
0	225	7	7	7	5	7	9	9	7	9	9	9	7	7	5	5	5	5	7	7	3	7	7	5	7	7	7	7	5	7	7	7	7	7	7	7	7	7	7	7
0	226	7	7	7	7	7	7	9	3	7	7	7	9	9	9	9	9	9	7	7	7	5	3	7	7	7		7	7	7	5	3	3	3	3	7	7	7	5	5
0	227	7	7	7	7	7	7	7	7	7	9	9	7	7	5	7	7	7	7	7	5	7	9	7	7	7	7	7	7	7	7	7	7	7	7	9	9	9	9	9
0	228	5	7	7	9	7	7	7	7	9	9	9	7	7	7	7	7	7	7	7	3	7	7	5	7	9	7	9	9	7	7	7	7	7	7	9	9	7	9	9
0	229	7	7	7	7	7	3	7	5		7	3	7		7	7	7	9	7	7	7	3	3	7	7	7	7	7	7	7	7	7	7	7	7	9	9	7	7	9
0	230	7	5	7	7	5	7	7	7	7	7	7	7		5	7	7	7	7	7	7	7	7	7	7	5	5	3	3	7	5	7	7	7	7	7	7	7	5	7
0	231	7	7	7	9	9	9	7	7	7	7	7	7		7	9	7	7	7	7	7	7	7	7	7	7	7	7	7	9	9	7	9	7	9	9	9	9	9	9
0	232	7	5	5	5	5	5	3	5	5	3	5	9	7	9	7	7	7	7	7	7	3	3	7	5	9		7	7	7	7	5			7	9	7	7	7	7
0	233	9	9	9	9	9	9	5	7	7	7	7	9		9	7	9	9	7	7	7	7	5	7	7	7	7	7	7	9	9	9	9	9	9	7	7	7	7	7
0	234	9	9	9	9	9	9	9	9	9	9	9	7	7		7		7	7	9	9	7	7	9	9	9	7	7	9	9	9	9		9	9	9	9	9	9	9
0	235	7	5	7	5	7	9	9	7	9	9	9	7	5	5	7	7	7	9	9	9	7	7	7	7	7	7	7	7	9	9	7	9	7	9	9	7	7	7	7
0	236	7	7	7	7	7	9	9	9	9	9	9	7	7	7	9	7	7	7	9	7	9	7	9	9	7	7	7	9	7	7	9	7	7	7	9	9	7	9	9
0	237	7	7	7	7	7	7	7	7	7	7	7	7	7	7	5	5	7	7	7	7	7	7	9	7	7		7	9	7	7	5			7	9	9	9	9	9
0	238	9	9	9	9	9	9	5	7	7	7	7	7	7	7	7	9	9	7	7	3	7	3	7	9	9		9	7	7	7	7			7	9	7	9	9	9
0	239	7	9	9	9	7	9	9	7	9	9	7	7	7		7		7	7	7	7	7	7	9	7	9	7	7	7	7	7	9		9	9	9	7	9	9	7
0	240	9	9	7	9	7	7	9	7	7	7	7	9	9	9	9	9	9	7	9	9	7	9	7	7	7	7	7	7	7	9	7	7	7	7	7	7	7	7	7
0	241	7	7	7	7	7	9	7	7	7	7	7	9	7		7		7	9	9	9	9	9	9	7	7	7	9	7	9	7	7	7	7	7	7	7	7	7	7
0	242	9	7	7	7	9	7	7	5	7	7	7	7	7	5	7	7	5	7	7	7	7	7	7	7	7	7	7	7	7	9	7	7	7	7	7	7	7	7	7
0	243	9	9	9	7	9	7	9	7	7	7	7	7	7	7	7	7	7	7	7	5	7	5	7	7	9	7	7	5	7	7	7	7	7	7	7	9	9	9	9
0	244	7	7	7	7	7	7	7	7	9	9	9	7	7	7	7	9	9	7	5	5	7	7	7	7	9	9	9	7	7	7	9	7	7	7	7	7	7	7	7
0	245	7	7	7	7	7	7	7	7	7	7	7	7	9		7		7	9	3	7	7	7	7	9	7	7	9	7	9	9	7	7	7	9	7	7	7	7	7
0	246	9	7	9	7	5	7	7	7	7	9	7	9		9	7	7	7	7	7	7	7	7	7	7	7	7	7	7	9	9	9	9	9	9	9	7	9	7	9
0	247	7	7	7	7	7	7	9	7	7	7	7	7	7		7		5	7	7	7	3	3	7	7	7	7	7	7	9	9	7	7	9	7	7	7	7	7	7
0	248	9	9	7	7	7	7	7	7	7	7	7	7	7	5	7	5	5	9	9	9	9	5	7	7	7	7	7	7	9	9	7	7	7	7	9	7	7	7	7
0	249	7	9	9	9	7	7	9	7	7	7	7	7		7	9	7	7	7	7	7	5	7	7	7	9	9	7	7	9	9	9	9	9	9	9	9	9	9	9
0	250	7	7	7	7	7	9	9	5	9	7	7	7	9		7		7	9	9	7	7	7	7	7	9	7	7	9	7	9	7	7	7	7	7	9	7	7	7
0	251	7	9	7	9	7	9	7	9	7	9	9	9		9	9	9	9	7	7	7	7	7	7	9	9	7	9	9	9	9	9	9	9	9	7	9	7	9	7
0	252	9	9	7	9	9	9	7	9	7	9	9	9	9	9	9	7	5	9	9	9	9	9	7	9	5	7	7	7	9	7	7	7	9	9	9	7	9	7	9
0	253	7	7	7	7	7	9	7	7	7	7	7	7	7	7	7	7	7	9	9	9	7	9	9	7	5	7	7	7	9	9	9	9	9	9	7	7	7	9	9
0	254	7	7	7	9	7	7	7	7	7	7	7	9	9		7		7	9	9	7	7	9	7	7	7	7	7	5	9	9	7	7	7	9	7	7	7	7	7
0	255	7	7	7	7	9	9	7	7	7	5	5	9	9		7		7	9	9	9	7	3	7	7	9	7	7	7	9	9	9	7	9	7	9	7	7	7	7
0	256	9	7	7	7	7	7	7	7	7	9	7	7	7	7	7	7	7	7	7	7	7	7	7	7	7	7	5	7	7	7	7	7	9	9	7	7	7	7	7
0	257	7	7	7	7	5	7	5	7	5	7	7	7	7		7		7	7	7	7	7	3	9	7	7	7	7	7	7	7	7		7	5	7	7	7	7	7
0	258	7	7	5	7	7	7	7	7	7	7	7	7	9		7		7	3	3	3	3	3	7	7	7	7	7	7	7	7	7	7	7	9	7	7	7	7	7
0	259	7	7	7	7	9	7	7	7	7	7	7	7	7		7		7	7	7	7	7	5	9	7	9	7	7	9	9	7	7		7	9	9	7	7	7	7
0	260	9	9	7	7	9	7	7	7	7	7	7	5	7	7	7	7	7	5	7	5	5	3	7	9	7	7	9	7	7	7	7	7	5	7	9	7	7	7	7
0	261	7	7	5	7	7	5	7	5	5	3	5	7	7	7	7	7	5	7	3	3	7	7	7	7	7	7	7	9	5	5	7	7	7	7	7	7	7	7	7
0	262	9	9	9	9	9	9	7	7	7	7	7	7	7	7	9	7	9	7	7	7	7	5	7	9	7	7	7	7	9	9	9	9	9	7	9	7	7	7	7
0	263	7	7	7	7	7	9	9	7	7	9	7	9	7	5	7	7	7	9	7	7	7	7	7	5	9	7	7	7	7	9	7	7	7	7	9	9	9	9	9
0	264	9	7	7	7	7	7	7	7	9	7	9	7	7	7	7	7	7	7	9	9	5	7	9	7	7	7	7	9	9	7	9	9	9	9	9	7	7	7	7
0	265	7	7	7	7	7	7	5	9	7	5	7	7	7	7	7	7	7	7	7	7	7	7	9	7	7		7	7	9	9	7	7	7	7	7	9	7	7	7
0	266	7	7	7	9	9	5	7	5	7	7	7	7	7		7		7	7	3	7	9	9	7	7	7	7	7	7	9	9	7	7	7	7	7	7	7	9	7
0	267	9	9	7	9	9	7	7	7	7	9	9	9	7	7	7	7	7	7	3	9	7	3	7	5	7	7	7	7	9	9	7	9	9	7	9	9	9	9	9
0	268	7	7	7	5	7	7	7	7	7	7	7	7	7		7		7	7	7	3	7	7	7	7	5	7	5	5	7	9	9	7	7	7	9	7	7	7	7
0	269	7	7	7	7	5	7	7	5	7	7	7	9	9	7	9	7	9	7	7	7	7	7	7	9	7		7	7	7	7	7			7	9	7	9	9	9
0	270	5	5	5	5	5	3	3	3	3	5	5	7	7	7	7	7	7	3	3	3	7	3	5	5	7		7	7	7	7	5			7	7	7	7	7	7
0	271	9	9	9	9	9	9	9	9	9	9	9	7	7	5	7	7	7	5	7	5	7	7	7	7	7	7	7	7	7	9	7	7	9	7	9	7	9	7	9
0	272	7	7	7	7	7	7	3	5	7	7	5	9	7		7	7	7	9	7	7	7	7	7	7			7	7	7	7	7	7	7	7	7	7	7	7	7
0	273	7	7	7	7	7	9	9	9	9	9	9	9	9	7	7	9	9	5	7	5	7	7	7	7	7	7	7	9	7	7	7	7	7	7	9	9	7	7	7
0	274	7	7	7	7	7	7	5	3	7	7	7	9	9		9	7	9	7	7	7	7	7	7	9	7		7	7	9	9	7	9	9	9	7	7	7	5	7
0	275	7	5	5	5	5	7	5	7	7	7	7	9	7		7	7	7	7	7	7	7	7	9	7	7		7	7	9	7	7	7	9	9	7	7	7	5	9
0	276	5	5	5	5	5	7	5	5	3	5	7	7	7	7	7	7	7	9	9	7	7	9	9	9	7		7	7	7	7	5			7	9	9	7	9	9
0	277	7	7	7	7	7	7	9	7		9	9	9	9	9	9	9	9	7	9	7	7	7	9	9	7	9	7	7	9	9	9	9	9	9	9	7	9	9	9
0	278	7	5	5	5	5	7	7	7	7	7	7	7	7	7	7	7	7	9	7	7	9	9	7	7	9		7	7	7	7	5			7	7	9	7	7	7
0	279	7	7	7	7	7	7	7	7		7	7	7	7	7	7	7	7	7	7	7	7	7	7	7	9	7	9	9	9	7	9	7	7	7	9	9	9	7	7
0	280	7	7	7	7	7	7	7	5	7	5		7	7		7	7	7	9	7	9	7	9	7	7	7		7	7	7	7	7	7	7	7	9	7	9	7	9
1	281	5	7	7	7	5	7	7		7	7	7	9	9	9	7	9	9	7	7	7	7	7	7	7	9	5	9	9	9	9	7	7	7	5	7	7	9	7	7
1	282	9	7	7	5	7	7	7	7	9	9	7	9	7	7	7	7	7	7	7	7	7	7	7	7	7	7	7	7	7	9	9	7	7	9	9	9	7	9	9
1	283	7	7	7	7	7	9	9		7	7	7	9	7	7	7	7	7	7	9	7	7	9	7	9	7	9	9	9	7	7	7	7	7	7	9	7	7	7	7
1	284	7	7	7	7	7	9	9	9	9	9	9	9	9	9	7	9	9	7	7	7	5	5	9	9	9	7	9	9	9	7	7	9	7	7	7	7	9	9	9
1	285	7	9	7	7	7	7	7	7	9	7	7	7		7	7	7	9	9	9	7	7	7	9	9	9	9	9	9	7	7	7	5	7	5	7	7	7	7	7
1	286	7	7	5	7	3	9	9	7	9	9	7	9	9	9	9	9	9	7	7	9	7	7	7	7	7	7	7	7	7	9	7	7	7	7	7	7	7	7	7
1	287	7	9	9	7	9	9	9	9	7	7	7	9	9	7	9	9	9	7	7	7	5	5	7	9	9	9	7	9	7		7	7	7	9	7	9	7	9	7
1	288	7	7	9	9	9	7	9	9	9	7	9	9	7	9	7	7	9	3	9	7	7	3	7	9	7	7	7	7	7	9	9	9	9	9	9	9	9	9	9
1	289	9	9	9	9	7	9	9	7	9	9	9	9		9	9	9	9	9	9	7	9	9	9	9	9	9	9	9	9	9	9	9	9	7	9	7	7	7	7
1	290	7	9	9	7	9	9	9	9	7	7	9	7	7	7	7	7	7	7	7	7	7	7	7	9	7	9	7	9	7		7	7	7	7	7	7	7	7	7
1	291	9	9	9	9	9	9	9	7	7	7	7	9	9	7	9	7	7	7	7	7	5	5	9	9	9	9	9	9	7		7	7	7	7	7	7	7	7	7
1	292	9	7	7	9	7	9	9	7	9	7	7	9	9	7	7	7	7	7	9	7	9	5	7	7	9	9	7	9	7		7	7	7	7	7	7	7	5	7
1	293	7	7	9	7	5	7	7	7	7	7	7	7	7	7	7	7	7	9	7	7	7	7	7	9	9	9	9	9	7	9	7	9	5	9	7	7	9	9	7
1	294	9	7	7	7	9	9	7		7	7	7	9	9	9	9	9	9	9	9	7	9	9	7	7	7	9	9	9	9	9	9	9	9	7	7	7	9	9	9
1	295	9	9	9	7	7	7	9	7	9	7	9	9	9	7	7	9	7	7	7	7	7	7	7	7	7	7	9	7	7	9	7	7	7	7	7	7	7	7	7
1	296	9	9	7	9	9	7	7	5	7	7	7			9	9	9	9	7	7	7	7	7	9	9	9	7	7	7	7	7	7	7	9	9	9	9	7	7	9
1	297	7	7	7	7	7	7	7	5	7	7	7	7	7	7	5	5	5	7	7	7	5	5	7	7	9	9	9	9	7		7	7	7	7	7	7	7	7	7
1	298	7	5	7	3	5	7	9	9	9	9	9	9	9	9	9	9	9	7	7	7	7	7	7	7	9	9	9	9	7	9	9	9	7	9	7	7	7	7	7
1	299	7	7	7	7	7	7	7	5	7	7	7	9	9	7	7	7	7	7	7	7	5	5	7	7	7	9	7	9	7		7	7	7	7	7	7	7	7	7
1	300	7	7	7	9	7	9	9	9	9	9	9	9	9	7	7	7	7	7	3	5	5	5	7	7	7	9	7	9	9		9	7	7	7	7	7	7	7	7
1	301	9	7	9	7	7	7	7	7	7	9	9	7		7	7	7	7	7	9	9	9	9	7	7	7	7	7	7	9	9	9	9	9	9	9	9	9	9	9
1	302	9	9	9	9	9	9	7	7	7	7	7	9	9	9	9	9	9	9	9	9	7	7	7	7	9	9	7	9	7		7	9	7	9	9	7	7	7	9
1	303	9	7	7	7	7	9	9	9	9	7	7	7		7	9	9	9	9	9	9	9	7	9	9	9	9	9	9	7	7	7	7	7	9	9	9	9	7	7
1	304	7	7	7	7	7	7	7		9	7	7	9	9	9	9	9	9	9	9	9	9	9	9	9	7	7	7	7	9	7	9	9	9	7	9	9	9	9	9
1	305	7	7	7	7	7	7	9	9	9	7	7	7	7	7	5	5	5	7	7	7	7	7	7	7	9	9	7	7	7		7	7	9	7	7	9	7	7	7
1	306	9	7	7	9	7	7	5	3	5	5	3			9	9	9	9	9	7	7	7	7	9	7	7	5	5	5	7	5	5	3	3	3	7	7	7	7	7
1	307	7	9	7	9	9	9	7	5	7	7	7	9	9	9	9	9	9	7	7	7	7	5	7	7	9	9	9	7	7		7	7	7	7	7	7	7	7	7
1	308	9	7	9	7	9	7	5	5	7	7	7	7	7	7	7	7	7	7	7	7	7	7	7	7	7	7	7	7	7	7	7	7	7	7	9	7	9	7	7
1	309	9	7	7	5	7	7	9	9	7	9	9	9		9	7	7	9	7	7	9	9	5	7	7	7	7	9	7	9	9	9	9	9	9	9	7	9	7	9
1	310	7	7	7	7	7	7	7	7	9	9	7	7		7	7	7	7	9	9	7	7	7	7	7	7	7	7	5	7	7	9	7	7	7	7	7	9	7	7
1	311	9	7	7	7	7	9	9	9	9	9	9	9	9	9	9	9	9	9	9	9	9	9	7	7	7	7	9	9	9	9	9	9	9	9	9	7	7	7	9
1	312	9	7	9	7	7	7	7	7	9	9	9	9		7	9	9	7	7	7	7	7	5	7	7	7	7	9	7	9	9	9	7	7	7	7	7	7	9	9
1	313	9	7	9	9	7	7	7	9	7	9	9	9		7	9	9	9	7	9	9	9	7	7	7	7	7	9	9	9	9	9	9	9	9	7	7	7	7	9
1	314	7	7	7	7	7	7	7		5	7		9		7	9	9	9	7	7	7	7	7	7	7	7	9	9	7	7	7	7		7	7	9	7	7	9	7
1	315	7	9	9	9	9	7	7	9	7	7	9	7		7	7	7	7	9	9	9	7	3	7	7	7	7	7	7	9	9	9	9	9	9	7	9	9	9	7
1	316	9	9	9	9	9	7	7	5	7	7	7	9	7	9	7	7	9	7	7	7	7	7	7	9	7	9	9	9	5	5	7	3	5	5	9	7	7	9	7
1	317	9	7	7	9	9	7	9	9	9	7	9			9	9	9	9	9	9	9	9	9	9	7	7	7	7	7	7	7	7	3	3	3	9	9	7	7	7
1	318	7	7	7	7	7	7	7		9	7	9	7		7	9	7	9	9	9	7	7	9	7	9	9	7	9	7	7	7	7	7	7	7	9	7	7	7	7
1	319	7	7	7	7	7	7	9	7	7	7	5	9	9	9	9	9	9	7	7	7	3	5	7	7	7	7	7	7	7		7	7	7	7	7	7	7	9	7
1	320	7	7	7	7	9	7	5		7	7		9		9	9	9	9	7	7	7	7	7	7	7	7	9	7	9	7	7	7	7	7	7	9	7	7	7	9
1	321	9	7	9	9	7	9	9		9	9	9	9	9	9	9	9	9	9	9	9	9	7	7	9	9	9	7	9	9	7	7	7	7	7	9	9	7	7	7
1	322	7	7	7	7	5	9	9	7	7	9	7	9	9	9	9	9	9	7	7	7	7	5	7	7	7	7	7	7	9	7	9	9	7	9	7	9	7	9	7
1	323	7	7	7	7	7	9	9	9	9	9	9	9	9	7	9	9	9	7	7	7	7	7	9	9	7	3	3	7	9	7	7	7	5	5	7	7	9	7	9
1	324	7	7	7	7	7	5	7	7	9	7	9	7		7	5	7	7	7	9	7	7	5	9	9	9	9	7	7	9	9	7	7	9	7	7	7	7	7	7
1	325	7	7	7	5	7	9	9	9	9	7	9	9	9	9	7	9	9	7	7	7	5	5	9	7	7	9	7	7	7		7	7	7	7	9	7	7	7	7
1	326	7	7	7	9	9	7	7		7	7	7	9	7	9	9	9	9	7	7	7	9	9	7	7	9	9	9	9	7	7	7	5	7	7	9	9	7	9	7
1	327	7	7	7	9	9	9	9	9	9	9	9	9	9	9	7	7	7	7	7	7	5	5	7	7	7	9	7	9	9	9	9	9	9	9	9	7	7	7	9
1	328	5	3	5	3	3	7	5	7	7	7	7	7	7	5	5	7	7	7	7	3	7	3	7	5	7	7	7	5	7	7	7	7	7	7	7	7	7	9	9
1	329	9	9	7	9	9	7	7	9	9	7	7	7	7	5	7	7	7	7	7	7	7	7	7	7	7	7	7	7	7	7	7	7	7	7	9	9	9	7	7
1	330	7	7	7	7	7	7	7	9	7	7	7	9	7	7	7	7	7	9	7	7	7	7	7	9	9	7	9	9	7	7	9	7	9	9	7	7	9	5	7
1	331	7	9	7	9	7	7	9	7	9	9	9	7		9	7	7	7	7	9	7	7	3	9	9	9	9	9	9	9	7	9	7	7	7	7	9	9	7	9
1	332	7	5	7	7	5	7	7	7	7	7	7	7	7	5	7	7	7	7	7	7	7	7	7	7	5	9	7	7	9	7	7	7	7	7	7	9	7	7	7
1	333	7	7	7	5	5	7	7	9	9	7	9	7	7	7	7	7	7	9	9	9	9	9	7	7	7	7	7	7	7	7	7	7	7	7	7	7	7	7	7
1	334	9	7	7	7	7	7	9	7		7	7	9	9	7	7	9	9	9	7	9	7	7	7	7	9	9	7	9	7	7	9	7	7	7	9	7	7	7	7
1	335	7	7	5	5	5	7	7	9	7	7	9	9	7	7	7	7	7	7	7	7	7	7	7	7	7	7	5	7	7	7	5	5	7	5	7	7	7	5	7
1	336	7	7	7	7	7	7	7		5	5	7	7		7	7	7	7	9	9	7	9	9	7	7	7	7	7	7	7	7	7	9	9	9	7	7	5	5	5
1	337	7	9	9	7	7	7	7		7	7		9	7	7	7	7	9	9	9	7	9	7	7	9	9	7	9	7	7	7	7	7	9	9	7	7	7	7	7
1	338	9	7	5	7	7	7	7	7	7	7	7	7	7		7	7	7	7	7	7	7	7	9	9	9	9	9	9	7	7	7	7	7	7	9	9	7	7	7
1	339	7	7	7	7	7	7	9		7	7		9	7	7	7	7	7	7	7	7	7	5	7	7	7	7	7	5	7	7	5	7	7	7	5	7	7	7	7
1	340	7	7	5	7	7	7	7	3	5	3	3			7	7	7	7	7	7	7	7	7	7	7	3	5	5	5	7	7	7	7	7	7	9	9	7	7	7
1	341	7	7	5	5	7	7	9		7	7		9	7	9	9	7	9	7	7	7	7	9	7	9	7	7	7	7	7	7	7	7	7	7	7	7	7	5	7
1	342	9	7	7	7	7	7	5	7	5	7	3	7		5	5	5	3	9	9	3	3	3	7	7	9	9	9	9	7	7	9	7	7	7	7	7	7	3	5
1	343	9	9	9	9	9	9	7	7	5	7	7			7	9	7	7	7	7	7	7	7	7	7	7	5	7	7	7	7	5	7	7	7	9	9	7	7	5
1	344	7	7	7	7	7	5	7	7	7	7	7	7	7	5	5	7	5	7	7	7	7	7	7	7	7	7	7	5	7	7	5	7	5	7	7	7	7	7	5
1	345	9	7	7	7	7	5	7	5	5	5	5	7	9	7	7	7	7	7	5	7	3	3	7	7	7	5	7	7	9	7	7	7	9	7	7	7	7	7	5
1	346	7	7	7	5	7	7	9		7	7	7	9		7	7	9	7	7	7	7	9	7	7	7	5		3	3	7	7	5	7	7	7	5	3	5	3	3
1	347	7	9	7	7	7	7	7	7	7	7	3	7	7	5	5	7	5	7	7	5	5	5	7	7	5	5	5	5	7	7	7	7	7	7	7	5	7	5	5
1	348	9	9	9	9	7	7	9	7	7	7	9	7	7	7	7	7	7	7	7	7	7	7	9	7	7	9	9	9	9	7	7	9	7	9	7	7	7	7	7
1	349	9	7	7	7	7	7	9		7	9		9	9	9	7	9	7	9	7	7	9	7	7	7	9	7	9	9	7	9	9	7	9	9	9	9	9	9	9
1	350	7	7	7	7	3	7	7		3	3	3	7	5	5	5	7	7	7	7	7	7	7	7	7	5	3	5	7	7	7	7	7	7	7	7	7	7	7	7
1	351	7	7	7	7	5	9	7	9	7	7	7	7		7	7	7	7	7	9	9	9	9	9	9	9	7	9	9	7	5	3	5	5	7	7	7	7	9	7
1	352	9	9	7	7	5	5	7	9	9	7	9	7	7	9	9	7	7	7	5	7	7	7	9	9	9	9	9	9	7	7	7	7	7	7	7	7	7	9	9
1	353	9	7	7	5	3	7	7	7	5	7	9		7	9	9	7	7	7	9	7	7	9	7	7	7	7	7	9	5	7	7	7	7	7	7	7	7	7	7
1	354	7	7	9	7	5	7	7	7	7	7	7	7	7	7	7	7	7	7	7	5	7	7	5	5	5	5	5	5	7	7	7	5	7	7	7	7	7	7	7
1	355	9	9	9	7	7	7	9	7	9	7	9	9	9	7	7	7	7	9	7	7	7	7	9	9	7	9	9	7	9	7	7	7	7	7	9	7	7	9	7
1	356	7	7	7	9	7	7	7	5		7	7	7	7	7	7	7	7	7	5	7	7	5	7	7	5	7	7	5	5	5	5	3	3	3	7	7	7	7	7
1	357	7	7	7	7	7	7	7	7	7	7	7	9	9	7	7	7	7	9	9	7	5	5	7	7	7	7	7	7	9	9	7	7	7	7	9	7	7	7	5
1	358	9	9	9	9	9	7	7	7	9	7	9	9	7		7	7	7	9	9	7	9	9	9	9	9	9	9	9	7	7	7	9	9	9	9	9	9	9	9
1	359	7	7	7	9	7	9	9		9	9		9	7	9	7	7	9	7	7	7	7	7	7	9	9	7	7	9	7	9	9	9	9	7	9	9	9	9	9
1	360	9	7	7	9	7	9	9		9	9		9	7	7	7	9	7	5	7	7	5	5	7	7	7	7	7	7	7	7	7	7	7	7	7	7	7	7	7
1	361	7	9	9	9	9	9	9	9	9	9	9	7	7	7	7	7	7	7	9	7	9	7	9	9	9	9	9	9	7	7	7	7	9	7	9	9	9	9	9
1	362	7	7	7	7	9	9	9		7	7	7	7		7	7	7	7	7	7	5	7	7	7	7	7	5	7	5	7	7	7	7	7	7	7	7	7	5	7
1	363	7	7	7	5	5	9	7	9	7	7	9	7	7	9	9	7	9	3	9	7	3	3	7	9	9	9	9	9	9	9	7	9	9	9	9	9	9	9	9
1	364	7	7	7	9	9	7	9	9	7	7	7		9	9	9	9	9	7	7	7	7	9	7	7	7	7	7	7	7	7	7	7	7	7	9	9	7	9	9
1	365	7	7	7	7	7	7	3	7	7	7	7	7	7	5	7	7	7	7	9	7	7	5	5	7	5	5	5	3	7	7	5	7	7	7	7	7	7	7	7
1	366	7	7	7	7	7	7	7	7	7	7	7	7		5	5	7	5	5	7	5	5	3	7	5	7	7	7	7	3	3	7	7	7	7	7	7	7	5	7
1	367	7	7	7	7	7	9	7	7	9	7	7	9	7	9	7	9	9	7	7	7	7	7	7	7	7	7	7	7	7	7	7	9	7	7	9	7	7	9	7
1	368	9	9	9	9	9	7	7	7	7	7	7	9	9	9	9	9	9	7	7	7	7	7	7	7	9	7	9	9	9	9	7	7	7	7	9	9	9	7	9
1	369	9	9	9	9	9	9	7	9	9	9	9	7	7	9	9	9	7	9	9	9	9	7	9	9	9	9	9	9	7	7	7	9	9	7	9	9	9	9	9
1	370	9	9	9	7	9	9	9	9	7	7	9	7	7	3	5	3	5	9	7	7	7	7	9	9	9	9	7	7	9	9	9	9	9	9	9	7	7	7	9
1	371	7	7	9	9	7	7	7	9	7	7	7	7	7	7	7	7	7	9	7	7	7	7	7	7	7	7	7	7	7	7	7	5	7	5	7	7	7	7	7
1	372	9	7	7	7	5	7	7	7	7	7	7	7	7		7	7	7	7	7	7	7	7	7	7	7	9	7	7	7	7	3	3	3	3	7	7	7	7	7
1	373	7	7	7	5	5	7	7	7	7	7	7	5	7	7	7	7	7	3	7	7	3	3	7	7	7	7	7	7	7	7	3	7	7	5	7	7	7	7	9
1	374	5	7	7	7	7	9	7	7	9	7	9		9	9	9	9	9	9	9	7	7	5	7	7	7	7	9	7	7	7	9	9	9	9	7	9	7	9	7
1	375	9	9	7	7	9	7	7	5	3	3	3			5	7	7	7	5	5	5	5	3	7	5	5	5	5	5	7	7	7	3	3	5	7	5	7	5	3
1	376	7	7	7	5	3	7	7	5	7	5	5	9		7	9	7	9	7	9	9	9	9	9	9	9	9	9	9	7	7	7	7	9	9	9	9	7	9	9
1	377	7	7	7	7	7	7	7	7	7	7	7	7	7	7	9	7	7	9	7	7	7	5	7	7	9	9	7	9	9	9	9	7	9	7	9	7	7	7	7
1	378	7	7	7	7	7	7	7		9	7		9		9	7	7	7	7	7	7	7	3	7	9	7	9	9	9	7	9	9	7	9	9	7	9	7	9	7
1	379	7	7	7	7	7	7	7		5	7		9		7	9	9	7	7	7	7	7	3	7	7	7	9	7	7	7	7	7	7	7	7	9	7	7	7	7
1	380	7	7	7	9	7	7	7	7	7	7	7	9	9	9	9	7	9	9	9	9	9	9	7	7	5	7	9	7	9	9	9	9	9	7	9	7	9	9	9
1	381	7	7	5	7	7	7	7	7	7	7	7			9	9	9	9	7	9	9	7	7	7	7	7	7	9	9	7	7	5	5	3	3	9	9	7	9	9
1	382	9	9	7	7	9	9	9	9	9	7	7	9	9	7	5	5	7	9	7	7	7	7	9	9	9	9	9	9	9	9	7	9	9	9	9	7	7	7	9
1	383	7	7	7	7	7	7	7	7	7	7	7	9	9	9	9	9	9	9	9	9	7	7	7	9	9	7	9	9	9	9	9	9	9	9	9	7	7	7	9
1	384	7	7	7	7	7	7	5	5	5	7	5	7		5	7	7	7	5	9	5	3	3	7	9	7	7	7	7	5	7	7	5	5	5	7	7	7	7	7
1	385	9	7	7	7	7	9	9		7	7	7	9		7	7	9	7	7	7	5	7	7	7	9	9		9	9	7	7	7	7	7	7	7	7	7	7	7
1	386	9	7	7	7	7	7	9	7	7	7	7	7		7	5	5	7	7	7	7	7	5	7	7	9	7	9	9	7	7	7	9	7	9	7	7	7	7	7
1	387	7	7	9	7	5	7	7	7	7	7	7	7	7	7	9	9	9	7	7	7	7	5	7	7	7	9	7	9	9	9	7	7	7	7	7	7	7	7	9
1	388	7	7	9	7	7	7	7	9	7	9	7	9	9	9	9	9	9	7	7	7	7	7	7	7	9	7	7	7	7	7	5	7	7	7	7	7	7	7	7
1	389	7	7	7	7	7	7	7	5	5	7	5	7		5	5	7	5	3	7	5	3	3	7	7	7	7	7	7	7	7	7	7	7	7	7	7	7	7	9
1	390	7	7	7	7	5	9	7		9	9	7	7		9	9	9	9	9	9	7	7	9	9	7	7	7	7	7	7	7	7	7	7	7	7	7	7	9	7
1	391	7	9	7	7	9	9	7		7	7		9		9	9	9	7	7	7	7	9	7	7	9	7	9	7	9	7	7	7	7	7	7	7	7	7	7	7
1	392	9	7	7	7	9	7	7	7		7	9	7	7	7	7	7	7	7	7	7	7	7	7	7	9	7	9	7	9	7	7	7	7	7	9	7	7	7	9
1	393	9	7	9	7	9	7	9		9	7	9	5		7	7	7	7	7	7	7	7	7	7	7	9	7	9	7	7	7	7	7	7	7	7	7	9	7	7
1	394	9	9	9	9	9	7	9	9	9	7	7	9		9	9	9	9	9	9	7	9	7	9	9	9	9	9	9	7	9	7	7	7	7	7	9	7	9	9
1	395	9	9	9	9	9	7	7	7	7	7	7	7	9	9	9	9	7	7	7	7	7	7	7	7	7	7	7	9	7	7	5	7	7	5	7	7	7	7	7
1	396	7	5	7	7	7	7	7		7	7	9	7	7	7	7	7	7	7	7	7	7	7	7	5	5	3	5	7	9	9	7	7	7	7	7	7	7	7	7
1	397	7	7	7	5	7	7	7		7	7	7	9	9	9	7	9	9	7	7	7	7	7	7	7	7	3	5	5	9	9	7	7	7	7	7	9	7	9	7
1	398	9	7	7	9	9	9	7	5	7	7	7	7		5	5	7	7	7	7	7	7	7	7	7	9	9	9	7	7	7	7	7	7	7	7	7	5	7	7
1	399	7	7	7	9	9	7	9	7	9	9	7		9	9	7	7	7	7	7	7	7	7	7	7	7	7	7	7	9	7	7	7	7	7	7	7	7	7	7
1	400	9	9	9	9	9	7	7	7		7	7	7	7	7	7	9	9	9	7	7	7	7	7	7	9	7	7	9	7	7	7	9	7	9	7	7	7	7	9
1	401	7	7	5	7	7	7	7	5	7	5	5			7	7	7	7	7	7	7	9	7	7	9	7	5	7	7	9	7	9	9	9	9	9	9	9	9	9
1	402	9	7	7	7	7	9	9	7	7	9	7	7		7	7	7	7	7	9	3	7	7	7	9	9	9	7	7	9	9	9	9	9	9	7	7	7	7	9
1	403	7	7	7	7	9	9	9	7	9	7	7	7	7	9	9	7	9	9	7	7	9	9	7	7	7	7	7	7	7	9	7	7	5	9	7	7	5	7	7
1	404	9	9	7	7	7	9	9	9	7	9	7	7		7	5	7	7	7	7	7	7	7	9	7	7	9	9	9	9	9	9	7	7	7	7	7	7	9	7
1	405	9	9	7	7	7	7	7	7	7	9	7	9	9	9	9	9	9	9	9	9	9	9	7	7	7	9	9	9	9	9	9	9	9	9	9	9	7	7	9
1	406	7	7	7	7	7	9	9		9	7	7	7		7	7	9	7	7	7	7	9	9	7	7	7		7	7	7	7	7	7	7	7	9	7	7	7	9
1	407	7	5	5	7	5	7	7	7	7	7	7	9	7	9	7	7	7	7	7	7	7	7	7	7	7	7	7	9	7	7	9	9	7	7	9	9	9	9	9
1	408	9	7	7	7	7	9	9	7	7	7	7	9	9	9	9	9	9	7	7	7	7	5	7	7	7	7	7	7	7	7	7	9	7	7	7	7	7	7	7
1	409	9	7	7	7	7	7	5	7	7	7	5	7	7	5	5	7	7	7	7	7	7	7	7	7	7	7	7	7	7	7	7	7	7	7	7	7	5	7	7
1	410	7	5	5	5	7	7	9		7	7		9	7	9	7	7	7	7	7	7	7	7	7	7	7	7	9	7	7	7	9	9	7	7	7	7	7	7	9
1	411	9	7	7	9	9	7	9	9	7	9	9	7	7	7	9	7	7	9	9	9	9	7	9	9	9	9	9	9	9	9	9	9	9	9	9	9	9	9	9
1	412	7	5	7	7	7	9	9		9	7	7	7		7	7	9	7	9	7	5	7	5	9	7	7		9	7	7	7	7	7	7	7	9	7	7	9	7
1	413	7	5	7	7	7	7	7	7	7	7	7	7	9	9	9	9	7	7	7	7	9	7	7	7	7	7	7	7	7	9	9	7	7	7	7	7	7	7	9
1	414	7	7	5	5	3	7	7	5	7	3	3	7		7	7	7	7	7	7	7	7	5	7	7	7	7	7	5	7	7	7	7	5	5	7	7	5	7	7
1	415	9	9	9	7	5	9	7	7	7	7	7	7	7	7	7	7	7	7	9	7	7	3	5	7	7	7	7	7	7	7	7	7	7	7	9	9	7	7	9
1	416	7	7	9	9	7	9	9	7	9	9	9	7	7	5	7	7	7	9	7	7	7	7	9	9	9	7	7	7	7	7	9	9	7	9	7	7	7	7	7
1	417	7	5	5	9	7	9	7		7	7		9	7	7	7	7	7	7	7	7	5	5	7	7	7	7	7	7	7	7	7	7	7	7	7	7	7	7	7
1	418	7	7	7	7	7	9	7	9	9	7	7	9		7	9	9	9	9	7	7	9	7	9	9	9	9	9	9	7	9	9	9	7	9	7	7	7	9	9
1	419	9	7	9	7	7	7	9	9	7	7	9	7		7	7	7	9	7	9	7	9	9	7	7	7	7	9	7	7	7	7	7	7	7	9	9	9	9	9
1	420	7	5	7	5	5	7	7	7	7	7	7	7		9	7	7	7	7	7	7	7	5	7	5	9	7	7	7	7	7	7	7	7	7	7	7	7	7	7
1	421	7	7	7	7	7	9	9	9	7	7	7	7		7	7	7	7	7	9	9	9	9	9	7	9	9	9	7	7	9	7	7	9	9	7	9	9	9	9
1	422	7	7	5	7	7	7	7	7	9	9	9	7	7		7	7	7	7	7	7	7	9	9	9	7	7	7	7	7	7	7	7	7	7	9	7	7	9	9
1	423	7	7	7	7	7	7	7	7	7	7	5	7		5	3	3	3	7	7	7	9	5	9	7	7	7	7	7	7	7	7	7	7	9	7	7	7	7	7
1	424	7	7	7	7	7	7	7	5		7	7	7	5	7	7	5	7	7	9	7	3	7	7	7	7	7	7	7	7	7	7	7	7	7	7	7	7	7	7
1	425	7	7	7	7	7	7	7	7	3	7	3	9	7	9	7	7	7	9	7	7	9	7	9	7	7	7	7	7	7	7	7	5	7	7	7	7	7	5	7
1	426	9	7	7	7	9	7	7	7	7	7	7	7		5	3	3	3	7	7	7	7	7	7	7	7	7	7	7	7	7	7	7	7	7	7	7	9	7	7
1	427	7	7	7	7	5	7	7	7	5	5	7	7	7	7	7	7	7	7	7	7	7	5	7	7	7	7	7	7	7	9	7	7	7	7	7	7	7	7	7
1	428	7	7	7	9	9	7	7		7	7		9		9	9	9	9	9	7	7	7	7	7	7	7	9	7	9	7	7	7	9	9	7	9	9	7	9	9
1	429	7	7	7	7	7	9	9	9	7	7	9	9	9	7	7	7	7	7	7	7	7	7	7	7	7	7	7	7	7	7	7	7		7	9	7	9	7	7
1	430	9	9	7	7	5	7	7		7	7		9	7	9	7	7	7	7	7	5	7	7	7	7	9	7	7	9	9	9	7	7	9	7	9	7	7	7	7
1	431	7	9	7	7	7	7	7	9	7	7	7		9	7	7	7	7	7	9	5	7	7	7	9	7	7	7	9	7	7	7	7	9	9	7	7	7	5	7
1	432	7	7	7	7	7	7	9	9	9	9	9	9	7		9	9	9	7	7	7	7	7	7	9	7	9	9	9	7	7	7	7	7	7	7	7	7	7	7
1	433	7	7	7	7	7	7	7	7	7	7	7	7	7	9	7	7	7	7	7	7	7	7	7	7	5	5	5	5	7	7	7	3	3	3	7	9	7	5	7
1	434	9	9	7	9	9	7	7	7	9	9	9	9	7		7	7	7	7	7	7	7	7	9	9	7	9	9	9	7	7	7	7	7	7	7	9	7	7	7
1	435	9	9	9	9	9	9	9	9	9	9	9	7	7	5	7	7	7	7	9	7	7	7	9	7	9	7	9	9	7	7	7	7	7	7	9	7	7	9	9
1	436	7	9	7	9	9	7	7	9	9	7	9		7	7	7	7	7	7	7	5	5	5	7	7	7	7	7	7	7	7	7	7	7	5	7	7	7	7	5
1	437	7	5	7	7	7	7	5	3	5	5	5	7		5	7	7	7	7	5	3	3	3	9	7	7	9	9	9	9	7	7	5	7	7	7	7	7	7	7
1	438	5	5	7	5	5	7	7	5	7	7	7	7	7	7	7	7	7	3	7	7	3	3	7	7	7	7	7	7	7	7	3	5		5	7	7	3	5	7
1	439	7	7	7	7	7	7	7	7	9	7	9			9	7	9	7	7	7	7	5	7	9	9	7	7	7	7	7	7	5	5	7	7	7	7	7	7	7
1	440	7	7	9	9	9	7	7		9	9	9	9		9	7	9	7	7	7	7	9	9	7	7	7		7	7	7	7	9	7	7	7	7	7	7	9	7
1	441	7	7	7	3	5	7	7		5	5	7	9		7	7	9	7	7	7	5	5	5	7	7	5	7	7	7	7	5	7	7	7	7	7	7	7	7	7
1	442	7	7	7	7	7	7	5	5	3	5	5			7	7	5	7	5	7	5	5	3	7	5	7	7	7	7	7	7	7	5	7	7	7	7	7	7	5
1	443	9	7	9	7	9	9	9	9	7	9	9			9	7	9	9	7	7	7	7	7	9	9	7	5	7	5	9	9	9	9	9	9	9	9	7	9	9
1	444	7	7	7	7	7	7	7		5	7		7		5	7	7	5	7	7	7	5	5	7	7	7	5	7	5	7	7	7	7	7	7	7	9	7	7	7
1	445	9	9	9	7	9	9	9	9	9	9	9	7		7	7	7	7	9	9	7	9	7	9	9	9	9	9	9	9	9	9	9	7	7	7	7	9	7	9
1	446	7	7	7	7	5	7	7	7		7	7	7	7	7	7	7	7	9	9	9	9	7	7	7	7	9	7	7	7	7	7	7	7	7	7	7	7	7	7
1	447	5	5	3	5	3	7	7		9	9	9	7		5	3	5	5	7	7	7	7	7	7	7	5		7	3	7	3	3	5	5	5	5	3	7	5	5
1	448	7	7	7	7	7	7	7	7	7	7	7	7	7	7	7	7	7	7	7	7	7	7	7	7	5	5	7	7	7	7	7	5	7	5	7	7	7	5	7
1	449	7	7	7	3	3	7	7	5	7	7	5	7	7	7	7	7	7	7	3	7	7	7	7	7	7	7	7	7	7	7	7	7	7	7	7	7	7	7	7
1	450	7	7	7	7	7	9	7		9	7		9		9	9	9	9	9	7	9	9	9	7	9	7	7	7	7	9	7	9	7	9	9	7	9	7	7	9
1	451	9	9	9	9	9	7	9	7	7	7	7	9	7	9	9	7	7	9	9	9	9	9	5	5	7	5	5	5	7	7	9	9	7	7	9	9	9	9	7
1	452	7	7	5	7	7	7	7	7	7	7	7	9	7		7	7	7	7	7	7	5	7	7	9	7	9	7	9	7	7	7	7	7	7	9	7	7	7	7
1	453	7	7	7	5	7	7	7	7	5	7	7	7		7	5	7	3	7	7	7	7	5	9	9	9	9	9	9	7	7	7	7	7	7	7	9	7	5	7
1	454	7	5	5	7	7	9	7	9	9	9	9	7		7	7	7	7	7	7	7	7	7	7	7	7	7	7	5	5	7	5	9	9	9	9	9	9	9	9
1	455	7	7	7	5	7	7	7	9	9	9	9	7		5	9	7	7	7	7	7	5	3	7	7	7	5	5	7	7	7	7	7	7	7	7	7	7	7	7
1	456	9	7	5	7	7	9	7	7	5	9	9		7	7	7	5	7	7	7	5	7	9	7	7	7	7	9	9	7	7	9	7	7	9	9	9	7	9	9
1	457	3	5	5	5	5	5	3		3	3	3	7	5	3	3	3	3	5	7	7	7	7	5	3	5	3	3	3	7	7	3	5		7	5	7	7	7	7
1	458	7	7	7	7	7	7	7	7	7	7	7	7	7	7	7	7	7	7	7	7	7	7	7	7	7	7	7	7	7	7	5	3	5	3	7	7	7	7	7
1	459	9	7	7	9	3	7	7	9	9	7	9			7	9	7	7	7	7	7	9	9	7	7	7	7	5	7	7	7	7	9	7	7	7	7	5	7	7
1	460	7	7	7	7	7	7	7		9	7		9		9	9	9	9	7	7	7	7	7	7	7	7	9	7	7	7	9	9	9	9	9	9	9	9	7	9
1	461	7	7	7	9	7	7	9	9	7	9	9	7	9		9	7	9	7	9	9	7	7	7	7	7	9	7	7	7	9	9	9	9	9	9	7	7	7	7
1	462	9	7	7	9	7	9	9	9	9	9	9	7	7	7	7	7	7	9	7	7	7	7	9	9	9	9	9	9	7	7	7	7	7	7	9	7	7	7	9
1	463	7	9	7	9	9	7	9	9	9	9	7	9	7	7	5	7	5	7	7	7	7	7	7	9	7	7	7	9	7	7	7	7	7	7	7	7	9	9	9
1	464	9	7	7	7	9	7	7	7	7	7	7	9	7	9	9	9	7	7	7	7	7	7	7	7	7	7	7	9	7	7	7	7	7	7	9	9	7	7	7
1	465	5	7	5	7	7	7	9	7	7	9	9		7	7	7	7	7	7	9	9	7	7	7	7	7	7	7	7	7	7	9	7	5	7	7	5	7	7	7
1	466	9	9	7	9	9	7	7	7	7	9	7	9	7	9	9	9	9	9	7	7	7	7	9	9	9	9	9	9	7	9	7	5	7	5	7	7	7	7	7
1	467	9	7	7	9	9	7	9	9	9	9	9	7	7	7	7	7	7	7	7	7	3	3	7	9	7	7	7	9	7	9	9	7	7	7	9	7	7	7	7
1	468	7	7	7	7	7	7	9	7	9	9	9	7	7		7	9	7	7	7	7	7	7	7	9	9	9	9	9	7	7	9	9	9	9	9	7	9	7	7
1	469	9	7	7	7	9	7	7	7	7	7	7	7	7	7	7	7	7	7	7	7	7	3	7	7	7	7	9	9	7	7	7	7	7	7	9	9	7	7	7
1	470	9	7	7	5	5	7	7	7	7	7	7	7	7	7	7	7	7	9	9	9	7	9	7	7	7	7	7	7	7	7	5	7	7	7	9	7	7	7	9
1	471	7	7	7	7	7	7	7	5	5	5	5			7	7	7	7	7	7	7	7	7	7	7	7	7	7	7	7	7	7	5	7	7	7	7	7	7	7
1	472	7	9	5	7	5	7	9		7	9		9	9	9	9	9	9	7	7	7	5	5	7	9	7	7	9	7	7	7	7	7	7	7	7	7	7	7	7
1	473	7	7	7	7	7	7	7	7	7	7	7	7	9	9	9	9	9	7	7	7	7	7	7	7	7	7	7	9	7	9	7	7	7	9	5	7	7	7	7
1	474	7	7	5	7	5	7	7		7	5	7	7		9	7	7	7	9	9	7	7	7	7	9	7		7	7	7	7	5	7	5	5	7	9	7	7	7
1	475	7	5	5	7	7	7	7	7	7	7	5	7	7		7	7	7	7	7	7	7	7	7	7	7	7	7	7	7	7	7	7	5	7	7	7	7	7	7
1	476	7	7	7	7	7	7	7		7	7		7	7	7	7	7	7	3	3	7	5	5	7	7	5	7	7	5	7	7	7	9	9	9	7	7	7	7	5
1	477	7	7	7	9	7	7	7	9	9	7	9	9	7		7	7	7	7	7	7	7	7	7	7	7	9	7	9	7	7	7	7	9	9	5	7	7	7	5
1	478	7	7	7	7	7	9	7	7	7	7	7	9	7		7	7	7	7	7	7	7	7	7	5	7	7	7	7	7	7	5	5	5	5	7	7	7	5	5
1	479	9	9	7	7	7	7	5	7	9	7	7	7	7	9	7	7	7	7	7	7	7	7	9	9	7	9	9	7	7	7	7	9	7	7	9	9	7	9	9
1	480	7	7	7	9	7	7	9	7	7	7	7	7	7	7	7	7	7	9	7	7	7	7	7	7	7	7	7	7	7	7	7	7	7	7	7	9	9	9	7
1	481	9	7	7	7	9	7	7		7	7	7	7	7	7	7	7		7	7	7	7	7	7	7	9	5	7	7	9	9	9	9	7	7	9	9	9	9	7
1	482	5	7	5	7	7	7	7	9	9	7	7	7	7	7	7	7	7	7	7	5	7	7	7	7	7	7	7	7	7	7	5	7	7	7	9	9	7	9	9
1	483	9	9	7	7	7	7	9	9	9	9	7	9	7		7	7	7	7	7	7	7	7	7	7	7	7	7	7	7	7	7	7	7	7	9	7	7	7	7
1	484	7	7	7	7	7	5	7		7	7		9		7	7	9	9	7	7	7	9	7	7	7	7	5	7	7	7	7	7	9	7	7	9	7	9	7	9
1	485	9	9	9	7	9	7	7	9	9	7	9	7		7	7	7	7	7	7	9	9	7	9	9	9	9	9	9	9	7	7	7	7	5	7	7	7	7	7
1	486	7	9	7	7	7	7	7	7	7	7	7	7		7	5	7	5	7	9	7	7	9	9	9	9	9	9	9	7	7	7	5	7	7	7	7	7	7	7
1	487	9	9	7	7	9	7	5	5	7	7	5	7		7	9	7	7	7	7	7	9	7	9	7	9	9	9	9	7	7	7	7	7	7	7	7	9	9	7
1	488	9	9	9	9	9	7	7		7	7	7	9	9	7	9	9	9	3	7	7	7	3	7	9	3	9	7	9	9	9	9	9	9	9	7	7	7	7	7
1	489	7	7	7	7	7	7	9	7	9	9	9	9	9	7	9	7	7	7	7	7	7	7	9	9	9	9	7	9	7	7	5	9	9	7	7	7	7	7	7
1	490	7	7	9	7	9	7	9	9	7	9	9	7	7	7	7	7	7	7	7	7	7	7	9	9	9	9	9	9	7	9	7	9	9	9	9	9	9	9	7
1	491	5	7	7	7	5	7	7	7	7	7	7	7	7	7	7	7	7	7	7	7	7	7	9	9	9	9	9	9	7	9	9	7	7	7	7	9	7	9	7
1	492	7	7	7	7	7	7	9	7		9	9	7	7	7	7	7	7	7	7	7	7	9	7	9	9	7	9	9	7	7	7	7	7	7	9	7	7	7	9
1	493	7	7	7	5	7	7	7	9	7	7	9	7	5	7	7	7	7	7	7	7	5	5	7	7	7	7	7	7	9	7	7	9	7	9	7	7	5	3	7
1	494	9	9	7	7	7	7	5	7	7	7	7	7	7	7	7	7	7	7	7	7	7	7	7	7	9	7	7	7	7	7	7	7	7	7	7	7	7	7	7
1	495	7	7	7	5	7	9	9	9	9	7	7	7	7		5	7	7	7	7	7	7	7	7	7	9	9	7	7	7	7	7	7	7	7	7	7	7	7	7
1	496	7	7	7	5	5	7	7	5	7	7	7	7	5	3	5	5	5	7	7	7	5	5	9	9	9	9	7	9	7	7	9	7	7	7	7	7	5	5	7
1	497	7	7	7	7	7	9	9	7	9	7	9	9	7	7	7	7	7	7	7	7	7	7	7	7	9	7	7	7	7	9	9	9	7	9	7	7	7	7	7
1	498	7	7	7	9	9	9	9	7	9	9	7	9	7	7	9	7	9	7	7	7	5	5	9	7	9	7	9	7	9	7	9	9	9	9	7	7	5	5	7
1	499	7	5	5	3	3	7	7	7	5	7	7	7	7	5	7	5	5	7	7	7	7	7	7	7	7	7	7	7	7	9	7	5	7	9	7	7	7	5	7
1	500	7	7	9	9	9	9	7	9	7	9	7	7	7	3	3	3	3	7	7	5	5	3	9	9	7	9	7	7	7	7	7	7	7	7	7	7	7	7	5
1	501	9	9	9	7	5	7	7		7	7		9	7	7	7	7	7	7	7	7	5	5	7	7	7	7	7	7	7	7	7	5	7	5	7	7	5	5	7
1	502	9	7	5	7	5	7	5		7	7		9	7	7	7	7	7	7	7	7	7	7	7	7	7	7	7	7	7	7	7	7	7	7	7	7	7	3	3
1	503	9	7	9	9	9	9	9	9	9	7	9	9	7	9	7	9	9	9	9	9	9	9	9	7	9	9	9	9	9	9	9	9	5	9	9	7	7	5	7
1	504	7	7	5	7	3	7	7	5	7	7	5	7		7	7	5	7	7	9	7	7	7	7	9	7	7	7	7	7	7	9	7	7	9	7	7	7	7	7
1	505	5	7	7	7	3	7	9	9	7	7	7	7		5	5	3	3	7	7	7	7	7	9	9	9	7	9	7	7	7	7	9	7	9	7	7	7	7	7
1	506	5	3	7	5	3	7	7	7	7	7	7	7	7	7	7	7	7	7	7	7	7	7	7	7	5	7	9	7	9	9	9	9	9	7	9	7	7	9	7
1	507	7	7	7	7	7	9	7	7	7	7	7	7	7	7	7	9	7	7	7	7	7	7	7	7	7	9	7	7	7	9	9	9	7	9	7	7	7	9	9
1	508	9	7	7	7	7	9	9	7	7	7	9	9	9	9	9	9	9	7	7	7	7	7	7	7	7	7	7	7	7	7	9	9	7	7	9	7	7	9	9
1	509	7	9	9	7	7	7	7	7	7	7	7	9	9	7	9	9	7	7	7	7	7	7	7	7	7	7	7	9	9	9	9	9	7	7	7	7	7	5	7
1	510	7	7	7	7	7	9	7	7	7	7	5	9	9	7	7	7	7	7	7	7	5	5	9	7	9	9	9	9	9	7	7	9	7	9	7	9	7	7	7
1	511	7	7	7	5	3	9	7	7	7	7	5	7	7	3	3	3	3	7	7	5	5	5	7	7	7	7	7	7	7	7	9	7	7	7	7	7	7	5	7
1	512	9	9	7	7	7	5	5	7	7	7	7	7	9	9	7	7	7	7	7	7	3	3	7	9	9	7	7	7	9	9	7	7	7	7	7	7	7	5	5
1	513	7	7	7	9	7	9	9	7	9	9	9	7	7	7	7	7	7	7	7	7	5	5	7	9	9	7	7	9	9	9	9	9	9	9	7	7	7	7	7
1	514	7	7	7	7	7	7	7		7	7	7	9	9	7	7		9	3	3	7	7	3	7	9	7	3	3	3	9	9	7	7	7	7	9	7	7	9	9
1	515	7	7	7	7	5	7	7	5	7	5	7	9	7	9	9	9	9	7	7	7	7	5	7	9	9	7	7	7	7	9	9	9	9	9	7	7	7	5	5
1	516	7	7	7	7	7	5	7		5	5		7		5	7	7	7	7	7	7	3	3	7	7	5	5	5	3	7	5	5	7	5	7	7	7	7	7	7
1	517	7	5	7	5	7	9	9	9	9	9	9	9	9	7	9	7	9	9	7	5	7	7	7	9	9	9	7	7	7	7	9	5	7	7	9	7	7	9	9
1	518	7	7	7	7	7	7	9	7	7	7	7	7	7	7	7	7	7	5	7	7	7	7	7	9	7	9	7	7	7	7	7	7	7	7	9	9	9	7	7
1	519	7	9	7	7	7	7	9	9	9	9	9	9	7		7	7	7	7	7	9	9	9	7	7	7	7	7	7	7	7	7	9	9	9	7	7	7	9	7
1	520	7	7	7	7	7	7	9		9	9	9	9	9	9	9	9	9	9	7	7	7	7	7	7	7	9	9	9	9	9	9	9	9	9	7	9	9	9	7
1	521	7	7	7	7	7	9	9		9	9	9	9	9	7	7	9	7	9	9	7	7	7	7	7	7	7	7	7	7	7	7	7	7	7	9	7	7	7	7
1	522	9	7	7	7	9	3	5		3	3	5	9	9	7	7	9	7	3	7	3	3	3	7	7	7	7	7	7	7	7	7	7	7	7	7	7	7	7	7
1	523	9	7	7	9	7	7	9	9	7	7	7	7	7	7	7	7	7	7	7	7	7	5	9	9	7	7	7	7	9	9	7	7	7	9	7	7	7	9	7
1	524	7	9	7	9	9	7	7		7	7	7	9	7	7	7	7	7	7	9	7	7	3	7	7	7	5	5	5	9	7	9	9	7	7	9	9	7	7	7
1	525	7	7	7	7	5	7	7	7		7	3	7	7	7	7	7	7	7	7	7	7	7	7	9	7	7	7	7	7	7	7	7	5	7	9	7	7	7	5
1	526	7	5	7	5	7	7	7	7	7	7	7	7	7	7	7	7	7	7	7	7	7	5	9	9	9	9	9	9	9	9	9	9	7	9	9	7	7	7	7
1	527	7	5	7	7	5	3	7	5	5	5	5	9	9	9	9	9	9	7	7	7	7	7	7	7	7	7	7	7	7	9	7	9	7	9	5	7	7	7	5
1	528	7	7	7	7	5	7	7		7	7	7	9	7	7	7	7	7	7	7	7	7	7	7	7	7	5	5	5	7	7	7	7	7	7	7	9	7	7	7
1	529	7	7	7	7	7	9	9	7	9	7	9	9	7	9	9	7	9	9	7	9	7		9	9	9	9	9	9	7	9	7	7	5	9	7	9	9	9	7
1	530	7	7	7	7	7	7	9	7	9	7	9	7	9	7	7	7	7	7	7	7	5	5	7	7	9	7	9	9	9	9	9	9	9	9	7	9	7	9	7
1	531	7	7	7	7	5	9	9	7	9	7	9	9	7	7	7	9	7	7	7	7	5	7	7	7	9	7	7	7	9	9	9	9	9	9	9	7	7	7	9
1	532	9	9	9	9	7	9	9	7	9	9	9	9	9	7	9	9	9	9	7	7	7	7	7	9	9	9	9	9	9	9	9	9	7	9	7	7	7	7	7
1	533	7	7	7	7	7	7	7	9	7	7	5	9		7	9	9	7	7	7	7	3	3	9	9	7	7	7	7	7	7	7	7	7	7	9	7	7	7	9
1	534	7	7	7	7	5	7	7	7	7	7	5	7	9	7	5	7	7	7	7	7	7	7	7	7	7	7	7	7	7	7	7	7	7	7	9	7	7	7	7
1	535	7	3	5	5	7	9	9	7	9	9	9	7	7	7	5	7	7	7	7	5	7	7	7	7	7	5	5	5	7	7	7	7	7	7	9	9	9	9	7
1	536	7	7	7	7	7	9	7		9	7	7	9	9	9	9	9	9	9	9	9	7	7	7	7	9	9	9	9	9	7	9	9	9	9	7	9	7	7	9
1	537	9	9	9	9	9	9	9	7	9	9	9	9	9	9	9	9	9	7	7	7	7	7	9	9	9	9	9	9	7	9	9	9	7	9	7	7	7	9	9
1	538	7	7	7	7	7	7	7	7	5	7	5	7	7	7	7	7	7	7	7	7	3	3	7	7	7	7	7	7	7	9	9	3	7	7	7	7	7	7	5
1	539	9	7	9	7	9	9	9	7	9	7	7	9	9	7	7	9	9	7	7	7	7	7	7	7	9	7	9	7	7	9	7	7	7	7	9	9	7	9	9
1	540	7	7	5	7	7	9	7	7	9	9	7	7	9	7	7	7	7	7	7	7	7	7	7	9	9	7	7	7	7	7	7	7	7	7	9	7	7	7	7
1	541	7	7	7	7	3	7	9	7	9	9	9	9	9	7	9	9	9	7	7	7	7	7	7	7	9	9	9	9	7	7	9	9	7	9	7	7	7	7	7
1	542	9	9	9	9	9	7	9	7	9	9	9	9	9	9	9	9	9	7	7	7	7	9	7	7	7	7	7	9	7	7	9	7	7	9	7	7	7	7	7
1	543	9	9	9	9	9	9	7	7	7	9	9	7	7	9	9	7	7	7	7	5	7	5	9	9	9	9	9	9	7	7	9	7	7	7	7	7	7	9	9
1	544	7	5	3	7	7	7	7	7	9	9	9	9	9	7	7	7	7	7	7	7	7	7	7	7	7	7	7	7	7	7	7	7	7	7	7	7	7	7	7
1	545	7	7	7	7	7	7	7	7		7	7	9	9	7	9	7	7	9	7	7	7	7	7	7	7	7	7	5	7	7	5	3	7	3	7	7	7	7	7
1	546	7	7	7	7	7	7	5		5	7		7		7	7	7	7	7	7	7	7	7	7	7	7	7	7	5	7	7	5	7	7	7	7	7	7	7	7
1	547	9	9	9	9	9	9	7	7	7	7	9	7		7	9	7	9	7	9	7	9	7	7	7	7	9	9	7	9	9	9	9	9	9	9	9	9	9	9
1	548	7	7	7	7	7	9	9	9	7	9	9	9	9	9	7	9	7	7	7	7	5	5	9	9	9	9	9	9	9	9	9	9	9	9	9	9	9	7	9
1	549	9	9	9	9	9	9	9	7	9	9	9	7	9	7	9	7	7	9	9	9	9	9	9	9	7	7	9	7	9	9	7	7	7	7	9	7	7	7	9
1	550	9	7	7	7	7	7	7	7	7	7	7	9	9	7	9	9	9	7	7	7	7	5	7	7	7	7	7	7	7		7	7	7	7	7	7	7	7	7
1	551	7	7	7	3	5	9	9	9	9	9	9	7	7	7	5	5	5	7	7	7	5	3	7	7	9	9	9	9	7	7	9	7	7	7	9	7	7	7	9
1	552	7	7	5	7	7	7	9	7	9	9	9	7		7	7	7	7	9	9	9	9	9	9	7	9	9	9	9	7	7	7	7	7	7	7	9	7	7	9
1	553	7	7	7	7	7	7	7	7	7	7	7	9	9	9	9	7	9	7	7	7	7	7	7	7	7	9	7	7	9	9	9	9	9	9	7	7	7	7
1	554	7	7	9	9	9	9	9		9	9	9	9		7	7	7	7	7	7	7	7	9	7	7	7		7	5	7	5	5	7	7	7	9	7	9	9	9
1	555	9	9	9	9	7	7	7	7	7	7	7	9		9	9	9	9	7	9	9	7	3	7	9	9	9	9	7	9	9	9	9	9	9	9	9	9	9	9
1	556	7	5	7	5	5	7	9	9	9	7	9	7	7	5	5	7	7	7	7	9	7	3	7	7	7	7	7	7	7	7	7	7	9	9	9	9	7	5	7
1	557	7	7	7	7	5	9	7	7	9	9	7	9	7	7	7	7	9	7	7	7	7	7	9	9	7	7	7	7	7	7	5	7	7	7	9	9	7	7	7
1	558	9	7	7	7	7	7	5	5	7	7	7	9	9	9	9	9	9	7	7	7	7	5	7	7	7	7	7	5	7		7	7	7	7	7	7	5	7	7
1	559	7	7	5	7	7	7	7	7	7	7	5	7		7	7	7	7	7	7	7	9	7	9	7	9	9	9	9	9	7	9	9	9	9	7	7	9	9	9
1	560	7	7	7	7	7	7	7		9	9		9		7	9	9	9	7	7	9	7	7	7	7	7	7	7	7	7	7	7	5	7	7	9	7	7	7	7
1	561	9	7	7	7	7	9	9		7	9	7	7	7	7	7	7	7	7	7	3	7	7	7	7	7	5	7	7	7	7	7	7	7	7	7	7	5	7	7
1	562	7	7	7	7	5	7	5	7	5	7	7	9		9	7	7	9	7	7	3	5	3	7	5	5	7	5	7	9	9	7	7	7	7	7	7	7	7	7
1	563	9	7	7	7	7	9	9	7	9	9	9	9		9	7	7	7	7	7	7	7	7	9	9	7	9	9	7	9	9	9	9	9	9	9	9	9	9	9
1	564	7	5	7	7	7	9	9	7	7	7	7	9	7	7	7	7	7	7	7	7	7	5	7	7	7	7	7	7	7		5	7	5	7	7	7	7	7	7
1	565	7	7	7	7	9	5	7		7	7		9		9	9	9	9	7	7	7	7	3	7	7	7	7	7	7	7	9	7	7	7	7	9	7	7	9	9
